# Supplementary material for: Gut microbiome features associate with immune checkpoint inhibitor response in individuals with non-melanoma skin cancers: an exploratory study
Source: Microbiol Spectr. 2025 Feb 3;13(3):e02559-24. doi: 10.1128/spectrum.02559-24 (PMC11878019; doi:10.1128/spectrum.02559-24)
Supplement: Table S2 — Alpha diversity, clinical characteristics, and relative abundance table. [file spectrum.02559-24-s0004.xlsx]

## Sheet: Alpha_diversity
SampleID	goods_coverage	simpson_reciprocal	PD_whole_tree	chao1	observed_species	shannon	gini_index	fisher_alpha	margalef	brillouin_d	strong	mcintosh_d
F0008	0.9848	17.576	106.709	295.027	218	5.37731	0.998822	46.5148	25.4779	3.65515	0.692875	0.772395
F0014	0.9768	31.5983	129.327	443.122	307	6.00854	0.998206	72.1997	35.9273	4.0676	0.678506	0.833896
F0026	0.9438	20.4666	171.791	1104.44	480	5.98471	0.997555	130.818	56.2392	4.01869	0.72715	0.790131
F0032	0.9534	21.5557	160.479	930.769	411	5.79307	0.998013	106.096	48.1379	3.90148	0.730245	0.795869
F0052	0.9742	21.1778	171.736	494.091	369	5.99879	0.997769	91.916	43.2067	4.04351	0.656809	0.793928
F0056	0.9722	18.2743	103.484	544.088	262	5.12768	0.99893	58.8176	30.6439	3.47832	0.765879	0.777062
F0058	0.9764	29.596	135.712	450.872	304	6.05034	0.998154	71.283	35.5751	4.09679	0.666679	0.827892
F0066	0.9356	12.0541	173.411	1339.56	506	5.67088	0.997513	140.592	59.2918	3.79755	0.724047	0.722186
F0076	0.944	15.0216	174.573	1173.18	463	5.66728	0.997762	124.563	54.2432	3.80379	0.72881	0.75263
F0078	0.948	17.2127	150.663	1027.7	437	5.66846	0.997938	115.204	51.1906	3.81062	0.730007	0.769855
F0082	0.9938	2.28336	39.7794	118.273	76	2.11254	0.999817	12.7156	8.80572	1.44029	0.835211	0.343073
F0084	0.9734	12.6883	120.155	515.8	265	5.00302	0.998875	59.685	30.9961	3.38908	0.735325	0.729582
F0098	0.973	8.93272	113.89	497.125	271	4.62245	0.998969	61.4303	31.7006	3.12569	0.755029	0.674959
F0099	0.9634	21.0152	133.094	713.067	343	5.6507	0.998365	83.47	40.1541	3.81786	0.721205	0.793077
F0100	0.9778	9.07782	85.6824	458.2	214	4.38265	0.999255	45.4358	25.0082	2.97502	0.77785	0.677682
F0117	0.9864	8.94541	75.8254	253.545	150	4.18069	0.999449	29.1167	17.494	2.85089	0.7804	0.6752
F0130	0.976	35.0614	147.115	479	309	6.09252	0.998151	72.8128	36.1621	4.12509	0.668606	0.84304
F0138	0.9768	14.3298	108.567	447.278	262	5.13011	0.998826	58.8176	30.6439	3.476	0.728046	0.746387
F0139	0.9642	5.45834	132.039	722.275	324	4.33383	0.998822	77.46	37.9233	2.91521	0.770667	0.58018
F0141	0.9734	17.6787	115.057	549	283	5.3251	0.998696	64.9638	33.1095	3.60595	0.728057	0.773099
F0145	0.9592	26.7261	145.494	760	403	5.97241	0.9979	103.344	47.1986	4.02437	0.705361	0.818136
F0148	0.9612	9.45033	133.476	751.319	353	4.95868	0.998572	86.6882	41.3282	3.33986	0.760381	0.684384
F0153	0.954	23.1077	146.43	932.449	395	5.76338	0.998129	100.616	46.2594	3.88535	0.726691	0.803333
F0155	0.973	9.3808	103.169	491.125	265	4.61077	0.999032	59.685	30.9961	3.12016	0.76834	0.683164
F0170	0.9632	8.95842	120.966	715.857	315	4.69906	0.998843	74.6613	36.8666	3.17106	0.776787	0.675446
F0171	0.9618	21.8964	141.902	733.942	385	5.76059	0.998076	97.2401	45.0853	3.88229	0.708932	0.797575
F0177	0.9822	12.0677	82.2371	342.034	207	4.8204	0.999094	43.5639	24.1864	3.27572	0.722872	0.722351
F0181	0.9606	12.0682	125.519	823.65	341	4.96652	0.998672	82.8309	39.9193	3.34928	0.766758	0.722358
H0001	0.9792	15.6815	141.163	423.333	286	5.53391	0.998437	65.856	33.4617	3.74466	0.684236	0.758197
H0013	0.9772	28.1985	130.49	464.5	295	5.95662	0.998254	68.5538	34.5184	4.03441	0.668919	0.823328
H0020	0.9798	1.73079	79.6649	358.333	190	2.0713	0.999587	39.1048	22.1904	1.38484	0.853158	0.243329
H0054	0.9892	2.86299	68.7819	196.55	125	2.6491	0.999692	23.2543	14.5588	1.79855	0.8334	0.414864
H0055	0.9508	11.7796	195.96	987.684	459	5.77469	0.997539	123.107	53.7736	3.87409	0.693873	0.718802
H0060	0.9834	12.2559	89.3551	303.433	190	4.83215	0.999148	39.1048	22.1904	3.28873	0.719042	0.724602
H0063	0.9748	3.06284	92.9246	459.75	241	3.263	0.999301	52.8474	28.1783	2.19493	0.801658	0.434751
H0065	0.9748	16.3989	115.26	495.636	257	5.12034	0.998902	57.3801	30.0569	3.47227	0.741995	0.763862
H0070	0.9686	6.22732	122.503	691.2	283	4.55135	0.998907	64.9638	33.1095	3.0739	0.754325	0.607869
H0074	0.9854	1.52114	70.1664	273.143	148	1.75656	0.999687	28.6366	17.2592	1.17595	0.851503	0.191911
H0085	0.97	16.4076	172.725	545.381	368	5.73848	0.997978	91.5865	43.0893	3.86683	0.683378	0.763928
H0086	0.9568	28.1175	159.326	963.341	397	6.10897	0.99786	101.296	46.4942	4.12006	0.701261	0.823053
H0148	0.9628	4.81715	150.41	680.232	373	4.59679	0.998357	93.238	43.6764	3.08124	0.725757	0.552187
H0149	0.9882	31.442	109.408	265.848	214	5.70967	0.99868	45.4358	25.0082	3.88387	0.671249	0.833448
H0172	0.9784	7.10842	98.9463	418.6	226	4.15118	0.99922	48.6927	26.4172	2.8109	0.76463	0.633894
H0180	0.9634	13.7583	175.983	720.208	406	5.61765	0.997861	104.373	47.5509	3.77577	0.6919	0.740879
H0202	0.9636	19.5617	132.253	650.125	356	5.58085	0.998332	87.6611	41.6804	3.76651	0.723969	0.785003
H0210	0.9574	29.6004	156.524	825	399	6.06954	0.997897	101.977	46.729	4.09286	0.706849	0.827906
H0211	0.9374	20.4347	184.927	1363.86	522	6.19811	0.997084	146.732	61.1704	4.15432	0.695628	0.789956
H0270	0.9918	11.6281	77.9478	184.158	141	4.7318	0.999237	26.9712	16.4373	3.22885	0.675372	0.716884
H0277	0.961	21.0783	144.046	758.062	364	5.81861	0.998159	90.272	42.6197	3.92843	0.719901	0.793408
H0280	0.9632	30.2743	158.624	673	397	6.25136	0.997661	101.296	46.4942	4.2148	0.673348	0.829993
H0281	0.9794	7.24112	99.8817	415.556	221	4.18777	0.99921	47.3284	25.8301	2.83662	0.760728	0.637396
H0289	0.961	6.9259	179.395	703.593	383	4.65527	0.998376	96.5694	44.8505	3.12097	0.73406	0.628913
H0303	0.9766	25.8806	120.411	476.886	283	5.81522	0.998417	64.9638	33.1095	3.94116	0.68599	0.814957
H0322	0.9682	23.1252	130.025	653.025	339	5.77367	0.998231	82.1933	39.6844	3.90037	0.694107	0.803413
H0323	0.9618	5.72536	137.049	773.561	331	4.55891	0.998703	79.6582	38.7452	3.06832	0.749196	0.590425
H0349	0.9704	9.95966	128.289	609.941	290	4.86267	0.998814	67.0511	33.9314	3.28616	0.741	0.692932
H0368	0.9678	18.0627	118.573	816.667	280	5.15402	0.998867	64.0751	32.7573	3.4927	0.764086	0.775677
H0372	0.9558	18.9146	153.154	1044.74	405	5.9679	0.997816	104.03	47.4335	4.02028	0.696259	0.781113
H0377	0.9864	23.9333	116.047	308.37	224	5.68583	0.998596	48.1457	26.1823	3.86373	0.651307	0.807004
H0391	0.9874	19.7789	107.893	275.8	220	5.5018	0.998691	47.0567	25.7127	3.73771	0.656345	0.786266
H0392	0.9872	20.7046	96.1488	249.2	182	5.26757	0.998999	37.0497	21.2511	3.5892	0.686881	0.791423
H0407	0.9728	25.3671	139.272	556.108	308	5.85606	0.998288	72.5061	36.0447	3.96324	0.678956	0.812949
H0427	0.9368	25.1362	214.259	1220.87	566	6.34027	0.99672	164.107	66.3364	4.24159	0.686691	0.812027
H0447	0.9848	36.3942	116.141	351.913	228	5.9767	0.998449	49.2413	26.652	4.06342	0.635274	0.846206
H0456	0.9618	23.029	152.532	729.9	367	5.7563	0.998211	91.2573	42.9719	3.88483	0.720311	0.802973
H0475	0.9838	8.126	113.804	329	221	4.79019	0.998964	47.3284	25.8301	3.24899	0.707778	0.658511
H0479	0.9788	22.4766	95.6056	441.6	219	5.22083	0.999	46.7856	25.5953	3.5515	0.746414	0.800391
H0741	0.9572	29.7815	144.033	876.457	381	5.9515	0.998104	95.9001	44.6156	4.01775	0.73289	0.828474

## Sheet: Phylum
SampleID	k_Archaea.p_Euryarchaeota	k_Archaea.p_unassigned	k_Bacteria.p_Acidobacteria	k_Bacteria.p_Actinobacteria	k_Bacteria.p_Bacteroidetes	k_Bacteria.p_Chloroflexi	k_Bacteria.p_Deferribacteres	k_Bacteria.p_DeinococcusThermus	k_Bacteria.p_Elusimicrobia	k_Bacteria.p_Fibrobacteres	k_Bacteria.p_Firmicutes	k_Bacteria.p_Fusobacteria	k_Bacteria.p_Lentisphaerae	k_Bacteria.p_Planctomycetes	k_Bacteria.p_Proteobacteria	k_Bacteria.p_Spirochaetes	k_Bacteria.p_Synergistetes	k_Bacteria.p_TM7	k_Bacteria.p_Tenericutes	k_Bacteria.p_Verrucomicrobia	k_Bacteria.p_unassigned	k_unassigned.p_unassigned
F0008	0	0	0	6.36	4.2	0	0	0	0	0	89.28	0	0	0	0.1	0	0.02	0	0	0.02	0.02	0
F0014	0	0	0	0.82	7.58	0	0	0	0	0	90.32	0	0	0	0.22	0	0	0	0	0	1.06	0
F0026	0	0	0	1.26	4.96	0	0	0	0	0	92.9	0	0	0	0	0	0	0	0	0.1	0.78	0
F0032	0	0	0	2.54	8.72	0	0	0	0	0	87.44	0.02	0	0	0.56	0	0	0	0	0	0.72	0
F0052	0	0	0	1.02	4.46	0	0	0	0	0	87.14	0	0	0	0.96	0	0.44	0	0	0.24	5.74	0
F0056	0	0	0	7	6.68	0	0	0	0	0	82.66	0	0	0	3.52	0	0	0	0	0	0.14	0
F0058	0	0	0	1.24	19.4	0	0	0	0	0	75.78	0	0	0	1.32	0	0	0	0	0.08	2.18	0
F0066	0	0	0	0.5	8.1	0	0	0	0	0	90.58	0	0	0	0.02	0	0	0	0	0.02	0.78	0
F0076	0	0	0	0.54	24.22	0	0	0	0	0	75	0	0	0	0.04	0	0	0	0	0	0.2	0
F0078	0	0	0	0.62	23.76	0	0	0	0	0	74.98	0	0	0	0.06	0	0	0	0	0	0.58	0
F0082	0	0	0	2.04	0.22	0	0	0	0	0	95.08	0	0	0	2.66	0	0	0	0	0	0	0
F0084	0	0	0	0.96	6.52	0	0	0	0	0	90.1	0	0	0	0.34	0	0	0	0	0	2.08	0
F0098	0	0	0	0.3	7	0	0	0	0	0	91.58	0	0	0	0.54	0	0	0	0	0.06	0.52	0
F0099	0	0	0	0.58	6.18	0	0	0	0	0	89.08	0	0	0	0.36	0	0	0	0	0	3.8	0
F0100	0	0	0	0.9	36.34	0	0	0	0	0	62.58	0	0	0	0	0	0	0	0	0.18	0	0
F0117	0	0	0	2.56	31.7	0	0	0	0	0	65.64	0.04	0	0	0.06	0	0	0	0	0	0	0
F0130	0	0	0	1.18	11.36	0	0	0	0	0	77.24	0	0.02	0	0.9	0	0.04	0	0	0	9.26	0
F0138	0	0	0	1.38	6.16	0	0	0	0	0	90.62	0	0	0	0.78	0	0	0	0	0	1.06	0
F0139	0	0	0	0.64	5.3	0	0	0	0	0	88.9	0	0.02	0	0.9	0	0.04	0	0	0	4.2	0
F0141	0	0	0	0.56	14.96	0	0	0	0	0	83.06	0	0	0	0.68	0	0	0	0	0	0.74	0
F0145	0	0	0	0.26	11.9	0	0	0	0	0	85.94	0	0	0	0.36	0	0	0	0	0	1.54	0
F0148	0	0	0	0.14	16.88	0	0	0	0	0	81.92	0	0	0	0.02	0	0	0	0	0	1.04	0
F0153	0	0	0	1.7	2.46	0	0	0	0	0	95.28	0	0	0	0.2	0	0	0	0	0	0.36	0
F0155	0	0	0	0.38	12.98	0	0	0	0	0	86.3	0	0	0	0.08	0	0	0	0	0	0.26	0
F0170	0	0	0	0.38	5.22	0	0	0	0	0	94.16	0	0	0	0.14	0	0	0	0	0	0.1	0
F0171	0	0	0	0.36	10.08	0	0	0	0	0	88.16	0	0	0	0.54	0	0	0	0	0	0.86	0
F0177	0	0	0	0.38	4.12	0	0	0	0	0	90.6	0	0	0	0.52	0	0	0	0	0	4.38	0
F0181	0	0	0	0.22	7.46	0	0	0	0	0	91.82	0	0	0	0	0	0	0.02	0	0	0.48	0
H0001	0	0	0	2.24	6.42	0	0	0	0	0	90.76	0	0	0	0.3	0	0	0	0	0.02	0.26	0
H0013	0	0	0	0.64	17.68	0	0	0	0	0	77.72	0	0	0	1.12	0	0	0	0	0.08	2.76	0
H0020	0	0	0	0.08	3.96	0	0	0	0	0	95.8	0.04	0	0	0.06	0	0	0	0	0	0.06	0
H0054	0	0	0	0.04	0.34	0	0	0	0	0	99.3	0	0	0	0.3	0	0	0	0	0	0.02	0
H0055	0	0	0	0.86	8.62	0	0	0	0	0	84.66	0	0.08	0	3.02	0	0.12	0.02	0	0.06	2.56	0
H0060	0	0	0	1.14	10.6	0	0	0	0	0	88.18	0	0	0	0.06	0	0	0	0	0	0.02	0
H0063	0	0	0	0.4	12.92	0	0	0	0	0	86.44	0.02	0	0	0.18	0	0	0	0	0	0.04	0
H0065	0	0	0	1.78	14.88	0	0	0	0	0	78.76	0	0	0	1.24	0	0	0	0	0	3.34	0
H0070	0	0	0	5.04	5.74	0	0	0	0	0	86.88	0	0	0	0.36	0	0	0.02	0	0	1.96	0
H0074	0	0	0	0.14	3.92	0	0	0	0	0	95.78	0	0	0	0.1	0	0	0	0	0.02	0.04	0
H0085	0	0	0	2.5	5.04	0	0	0	0	0	87.9	0	0.08	0	1	0.06	0.56	0	0	0.42	2.44	0
H0086	0	0	0	3.68	24.58	0	0	0	0	0	67.72	0	0	0	1.12	0	0	0	0	0.08	2.82	0
H0148	0	0	0	0.38	6.3	0	0	0	0	0	91.46	0	0	0	0.08	0	0	0	0	0.02	1.76	0
H0149	0	0	0	9.18	2.28	0	0	0	0	0	88.08	0.14	0	0	0.1	0	0.06	0.02	0	0.02	0.12	0
H0172	0	0	0	3	1.72	0	0	0	0	0	94.66	0	0	0	0.3	0	0	0	0	0	0.32	0
H0180	0	0	0	0.68	7.42	0	0	0	0	0	87.74	0	0.2	0	0.82	0.02	0.18	0	0	0	2.94	0
H0202	0	0	0	0.44	17.04	0	0	0	0	0	81.5	0	0	0	0.24	0	0	0	0	0	0.78	0
H0210	0	0	0	1.38	18.16	0	0	0	0	0	80.26	0	0	0	0	0	0	0	0	0	0.2	0
H0211	0	0	0	0.54	17.78	0	0	0	0	0	77.98	0	0	0	1.9	0	0	0	0	0.02	1.78	0
H0270	0	0	0	0.38	4.26	0	0	0	0	0	95.14	0	0	0	0.22	0	0	0	0	0	0	0
H0277	0	0	0	7.36	15.24	0	0	0	0	0	75.72	0	0	0	0.76	0	0	0	0	0	0.92	0
H0280	0	0	0	1.08	15.96	0	0	0	0	0	81.66	0	0	0	0.68	0	0.18	0	0	0	0.44	0
H0281	0	0	0	2.68	3.26	0	0	0	0	0	93	0	0	0	0.56	0	0	0	0	0	0.5	0
H0289	0	0	0	0.6	3.78	0	0	0	0	0	73.78	0	0.12	0	19.74	0.02	0.34	0	0	0.1	1.52	0
H0303	0	0	0	1.52	5.22	0	0	0	0	0	91.36	0	0	0	0.2	0	0	0	0	0.04	1.66	0
H0322	0	0	0	0.86	15.68	0	0	0	0	0	82.16	0.02	0	0	0.26	0	0	0	0	0	1.02	0
H0323	0	0	0	1.98	5.7	0	0	0	0	0	90.48	0	0	0	1.16	0	0	0	0	0	0.68	0
H0349	0	0	0	0.28	24.72	0	0	0	0	0	61.18	0	0	0	13.6	0	0	0	0	0	0.22	0
H0368	0	0	0	0.4	4.04	0	0	0	0	0	95.3	0	0	0	0.16	0	0	0	0	0	0.1	0
H0372	0	0	0	0.4	34.76	0	0	0	0	0	58.06	0	0	0	4.62	0	0	0	0	0	2.16	0
H0377	0	0	0	4.22	12.04	0	0	0	0	0	82.72	0.26	0	0	0.7	0	0	0	0	0	0.06	0
H0391	0	0	0	2.32	4.22	0	0	0	0	0	93	0	0	0	0.1	0	0.28	0	0	0.04	0.04	0
H0392	0	0	0	2.54	10.42	0	0	0	0	0	85.38	0	0	0	1.66	0	0	0	0	0	0	0
H0407	0	0	0	3.28	0.98	0	0	0	0	0	91.48	0	0	0	2.68	0	0	0	0	0	1.58	0
H0427	0	0	0	0.58	8.3	0	0	0	0	0	81	0	0.08	0	6.32	0	0.04	0	0	0.02	3.66	0
H0447	0	0	0	2.64	16.16	0	0	0	0	0	73.6	0	0	0	0.92	0	0	0	0	0.92	5.76	0
H0456	0	0	0	1.44	16.78	0	0	0	0	0	78.42	0	0	0	0.64	0	0	0	0	0.08	2.64	0
H0475	0	0	0	5.92	8.2	0	0	0	0	0	85.06	0	0	0	0.36	0	0	0	0	0	0.46	0
H0479	0	0	0	10.7	0.24	0	0	0	0	0	88.42	0.06	0	0	0.58	0	0	0	0	0	0	0
H0741	0	0	0	2.34	9.34	0	0	0	0	0	87.84	0.02	0	0	0.22	0	0.02	0	0	0	0.22	0

## Sheet: Class
SampleID	k_Archaea.p_Euryarchaeota.c_Methanomicrobia	k_Archaea.p_Euryarchaeota.c_Thermococci	k_Archaea.p_Euryarchaeota.c_unassigned	k_Archaea.p_unassigned.c_unassigned	k_Bacteria.p_Acidobacteria.c_Acidobacteria_Gp1	k_Bacteria.p_Acidobacteria.c_Holophagae	k_Bacteria.p_Actinobacteria.c_Actinobacteria	k_Bacteria.p_Bacteroidetes.c_Bacteroidia	k_Bacteria.p_Bacteroidetes.c_Flavobacteria	k_Bacteria.p_Bacteroidetes.c_Sphingobacteria	k_Bacteria.p_Bacteroidetes.c_unassigned	k_Bacteria.p_Chloroflexi.c_Thermomicrobia	k_Bacteria.p_Deferribacteres.c_Deferribacteres	k_Bacteria.p_DeinococcusThermus.c_Deinococci	k_Bacteria.p_Elusimicrobia.c_Elusimicrobia	k_Bacteria.p_Fibrobacteres.c_Fibrobacteria	k_Bacteria.p_Firmicutes.c_Bacilli	k_Bacteria.p_Firmicutes.c_Clostridia	k_Bacteria.p_Firmicutes.c_Erysipelotrichia	k_Bacteria.p_Firmicutes.c_Negativicutes	k_Bacteria.p_Firmicutes.c_unassigned	k_Bacteria.p_Fusobacteria.c_Fusobacteria	k_Bacteria.p_Lentisphaerae.c_Lentisphaeria	k_Bacteria.p_Planctomycetes.c_Planctomycetacia	k_Bacteria.p_Proteobacteria.c_Alphaproteobacteria	k_Bacteria.p_Proteobacteria.c_Betaproteobacteria	k_Bacteria.p_Proteobacteria.c_Deltaproteobacteria	k_Bacteria.p_Proteobacteria.c_Epsilonproteobacteria	k_Bacteria.p_Proteobacteria.c_Gammaproteobacteria	k_Bacteria.p_Proteobacteria.c_unassigned	k_Bacteria.p_Spirochaetes.c_Spirochaetes	k_Bacteria.p_Synergistetes.c_Synergistia	k_Bacteria.p_TM7.c_Incertae_sedis	k_Bacteria.p_Tenericutes.c_Mollicutes	k_Bacteria.p_Verrucomicrobia.c_Opitutae	k_Bacteria.p_Verrucomicrobia.c_Verrucomicrobiae	k_Bacteria.p_unassigned.c_unassigned	k_unassigned.p_unassigned.c_unassigned
F0008	0	0	0	0	0	0	6.36	4.2	0	0	0	0	0	0	0	0	2.14	84.14	2.24	0.74	0.02	0	0	0	0	0	0.04	0	0.06	0	0	0.02	0	0	0	0.02	0.02	0
F0014	0	0	0	0	0	0	0.82	7.56	0	0	0.02	0	0	0	0	0	3.9	83.08	2.44	0.48	0.42	0	0	0	0.12	0	0	0	0.1	0	0	0	0	0	0	0	1.06	0
F0026	0	0	0	0	0	0	1.26	4.96	0	0	0	0	0	0	0	0	1.76	84.9	4.7	0.42	1.12	0	0	0	0	0	0	0	0	0	0	0	0	0	0	0.1	0.78	0
F0032	0	0	0	0	0	0	2.54	8.72	0	0	0	0	0	0	0	0	8.72	64.88	13.32	0.42	0.1	0.02	0	0	0	0	0	0	0.46	0.1	0	0	0	0	0	0	0.72	0
F0052	0	0	0	0	0	0	1.02	4.36	0	0	0.1	0	0	0	0	0	3.4	80.22	2.44	0.34	0.74	0	0	0	0.08	0.2	0.04	0	0.62	0.02	0	0.44	0	0	0	0.24	5.74	0
F0056	0	0	0	0	0	0	7	6.68	0	0	0	0	0	0	0	0	14.7	51.62	14.24	2.1	0	0	0	0	0	0.24	0.02	0	3.26	0	0	0	0	0	0	0	0.14	0
F0058	0	0	0	0	0	0	1.24	19.4	0	0	0	0	0	0	0	0	3.66	69.72	0.88	1.52	0	0	0	0	0.1	0.8	0.06	0	0.2	0.16	0	0	0	0	0	0.08	2.18	0
F0066	0	0	0	0	0	0	0.5	8.1	0	0	0	0	0	0	0	0	0.56	83.26	5.36	0.64	0.76	0	0	0	0.02	0	0	0	0	0	0	0	0	0	0	0.02	0.78	0
F0076	0	0	0	0	0	0	0.54	24.22	0	0	0	0	0	0	0	0	0.32	64.4	9.18	1.08	0.02	0	0	0	0	0	0.04	0	0	0	0	0	0	0	0	0	0.2	0
F0078	0	0	0	0	0	0	0.62	23.76	0	0	0	0	0	0	0	0	6.8	66.38	0.96	0.74	0.1	0	0	0	0.06	0	0	0	0	0	0	0	0	0	0	0	0.58	0
F0082	0	0	0	0	0	0	2.04	0.22	0	0	0	0	0	0	0	0	81.32	13.74	0	0.02	0	0	0	0	0	0	0	0	2.66	0	0	0	0	0	0	0	0	0
F0084	0	0	0	0	0	0	0.96	6.52	0	0	0	0	0	0	0	0	3.66	81	4.06	1.38	0	0	0	0	0	0.28	0	0	0.06	0	0	0	0	0	0	0	2.08	0
F0098	0	0	0	0	0	0	0.3	7	0	0	0	0	0	0	0	0	7.04	75.22	8.54	0.76	0.02	0	0	0	0.02	0.4	0.08	0	0.04	0	0	0	0	0	0	0.06	0.52	0
F0099	0	0	0	0	0	0	0.58	6.18	0	0	0	0	0	0	0	0	1.82	79.14	6.36	1.6	0.16	0	0	0	0	0.04	0	0	0.32	0	0	0	0	0	0	0	3.8	0
F0100	0	0	0	0	0	0	0.9	36.34	0	0	0	0	0	0	0	0	0.2	62.36	0	0	0.02	0	0	0	0	0	0	0	0	0	0	0	0	0	0	0.18	0	0
F0117	0	0	0	0	0	0	2.56	31.7	0	0	0	0	0	0	0	0	21.5	39.62	4.38	0	0.14	0.04	0	0	0	0	0	0	0.06	0	0	0	0	0	0	0	0	0
F0130	0	0	0	0	0	0	1.18	11.18	0	0	0.18	0	0	0	0	0	6.18	61	9.26	0.76	0.04	0	0.02	0	0.68	0.22	0	0	0	0	0	0.04	0	0	0	0	9.26	0
F0138	0	0	0	0	0	0	1.38	6.16	0	0	0	0	0	0	0	0	3.04	65.98	21.08	0.46	0.06	0	0	0	0	0	0	0	0.78	0	0	0	0	0	0	0	1.06	0
F0139	0	0	0	0	0	0	0.64	5.28	0	0	0.02	0	0	0	0	0	4.16	68.08	16.46	0.2	0	0	0.02	0	0.66	0.2	0.04	0	0	0	0	0.04	0	0	0	0	4.2	0
F0141	0	0	0	0	0	0	0.56	14.96	0	0	0	0	0	0	0	0	3.12	55.12	24.04	0.78	0	0	0	0	0	0	0	0	0.68	0	0	0	0	0	0	0	0.74	0
F0145	0	0	0	0	0	0	0.26	11.9	0	0	0	0	0	0	0	0	2.72	76.18	5.96	1	0.08	0	0	0	0.26	0	0.02	0	0.08	0	0	0	0	0	0	0	1.54	0
F0148	0	0	0	0	0	0	0.14	16.88	0	0	0	0	0	0	0	0	1.36	73.64	5.74	1.16	0.02	0	0	0	0.02	0	0	0	0	0	0	0	0	0	0	0	1.04	0
F0153	0	0	0	0	0	0	1.7	2.46	0	0	0	0	0	0	0	0	4.52	69.8	20.76	0.14	0.06	0	0	0	0	0.2	0	0	0	0	0	0	0	0	0	0	0.36	0
F0155	0	0	0	0	0	0	0.38	12.98	0	0	0	0	0	0	0	0	27.62	41.52	16.92	0.24	0	0	0	0	0	0.06	0.02	0	0	0	0	0	0	0	0	0	0.26	0
F0170	0	0	0	0	0	0	0.38	5.22	0	0	0	0	0	0	0	0	12.92	59.04	21.98	0.18	0.04	0	0	0	0	0.12	0.02	0	0	0	0	0	0	0	0	0	0.1	0
F0171	0	0	0	0	0	0	0.36	10.08	0	0	0	0	0	0	0	0	4.32	76.24	6.86	0.72	0.02	0	0	0	0.48	0.02	0	0	0.04	0	0	0	0	0	0	0	0.86	0
F0177	0	0	0	0	0	0	0.38	4.1	0	0	0.02	0	0	0	0	0	12.94	66.52	11.1	0	0.04	0	0	0	0	0.04	0	0	0.48	0	0	0	0	0	0	0	4.38	0
F0181	0	0	0	0	0	0	0.22	7.46	0	0	0	0	0	0	0	0	1.74	75.86	11.9	2.32	0	0	0	0	0	0	0	0	0	0	0	0	0.02	0	0	0	0.48	0
H0001	0	0	0	0	0	0	2.24	6.42	0	0	0	0	0	0	0	0	6.34	80.36	3.78	0.2	0.08	0	0	0	0	0.16	0.04	0	0.1	0	0	0	0	0	0	0.02	0.26	0
H0013	0	0	0	0	0	0	0.64	17.68	0	0	0	0	0	0	0	0	0.16	72.8	3.42	1.32	0.02	0	0	0	0.2	0.78	0.02	0	0	0.12	0	0	0	0	0	0.08	2.76	0
H0020	0	0	0	0	0	0	0.08	3.96	0	0	0	0	0	0	0	0	0.7	93.8	0.86	0.4	0.04	0.04	0	0	0.04	0	0	0	0.02	0	0	0	0	0	0	0	0.06	0
H0054	0	0	0	0	0	0	0.04	0.34	0	0	0	0	0	0	0	0	1.5	16.28	81.46	0.06	0	0	0	0	0	0.04	0.14	0	0.12	0	0	0	0	0	0	0	0.02	0
H0055	0	0	0	0	0	0	0.86	8.16	0	0	0.46	0	0	0	0	0	1.5	79.48	2.18	0.24	1.26	0	0.08	0	0.2	2.78	0.04	0	0	0	0	0.12	0.02	0	0	0.06	2.56	0
H0060	0	0	0	0	0	0	1.14	10.6	0	0	0	0	0	0	0	0	53.2	34.1	0.74	0.14	0	0	0	0	0	0	0.02	0	0.04	0	0	0	0	0	0	0	0.02	0
H0063	0	0	0	0	0	0	0.4	12.92	0	0	0	0	0	0	0	0	0.62	83.52	1.86	0.4	0.04	0.02	0	0	0.02	0.16	0	0	0	0	0	0	0	0	0	0	0.04	0
H0065	0	0	0	0	0	0	1.78	14.88	0	0	0	0	0	0	0	0	4	61.72	11.82	1.2	0.02	0	0	0	0.06	0.76	0.34	0	0.08	0	0	0	0	0	0	0	3.34	0
H0070	0	0	0	0	0	0	5.04	5.74	0	0	0	0	0	0	0	0	2.16	78.02	5.32	1.38	0	0	0	0	0	0.28	0	0	0.08	0	0	0	0.02	0	0	0	1.96	0
H0074	0	0	0	0	0	0	0.14	3.92	0	0	0	0	0	0	0	0	91.04	4.42	0.2	0.12	0	0	0	0	0	0.1	0	0	0	0	0	0	0	0	0	0.02	0.04	0
H0085	0	0	0	0	0	0	2.5	4.86	0	0	0.18	0	0	0	0	0	2.06	82.74	1.9	0.12	1.08	0	0.08	0	0.08	0.8	0.02	0	0.1	0	0.06	0.56	0	0	0	0.42	2.44	0
H0086	0	0	0	0	0	0	3.68	24.58	0	0	0	0	0	0	0	0	0.4	63.64	1.66	2	0.02	0	0	0	0	1.12	0	0	0	0	0	0	0	0	0	0.08	2.82	0
H0148	0	0	0	0	0	0	0.38	6.3	0	0	0	0	0	0	0	0	1.76	43.84	45.34	0.46	0.06	0	0	0	0	0	0	0	0.08	0	0	0	0	0	0	0.02	1.76	0
H0149	0	0	0	0	0	0	9.18	2.28	0	0	0	0	0	0	0	0	3.98	81.76	1.4	0.94	0	0.14	0	0	0	0.02	0.04	0	0.04	0	0	0.06	0.02	0	0	0.02	0.12	0
H0172	0	0	0	0	0	0	3	1.72	0	0	0	0	0	0	0	0	4.12	63.14	26.92	0.48	0	0	0	0	0	0	0.02	0	0.28	0	0	0	0	0	0	0	0.32	0
H0180	0	0	0	0	0	0	0.68	6.9	0	0	0.52	0	0	0	0	0	0.5	84.84	1.04	0.12	1.24	0	0.2	0	0.06	0.42	0.02	0	0.32	0	0.02	0.18	0	0	0	0	2.94	0
H0202	0	0	0	0	0	0	0.44	17.04	0	0	0	0	0	0	0	0	12.24	67.5	0.92	0.84	0	0	0	0	0.1	0	0	0	0.14	0	0	0	0	0	0	0	0.78	0
H0210	0	0	0	0	0	0	1.38	18.16	0	0	0	0	0	0	0	0	2.46	73.7	3.1	0.92	0.08	0	0	0	0	0	0	0	0	0	0	0	0	0	0	0	0.2	0
H0211	0	0	0	0	0	0	0.54	17.76	0	0	0.02	0	0	0	0	0	1.44	74.5	0.92	1.12	0	0	0	0	0.6	1.1	0	0	0.06	0.14	0	0	0	0	0	0.02	1.78	0
H0270	0	0	0	0	0	0	0.38	4.26	0	0	0	0	0	0	0	0	21.78	67.12	1.4	4.82	0.02	0	0	0	0	0.1	0.08	0	0.04	0	0	0	0	0	0	0	0	0
H0277	0	0	0	0	0	0	7.36	15.24	0	0	0	0	0	0	0	0	10.68	61.46	3.06	0.52	0	0	0	0	0	0.32	0.02	0	0.42	0	0	0	0	0	0	0	0.92	0
H0280	0	0	0	0	0	0	1.08	15.96	0	0	0	0	0	0	0	0	0.86	74.52	3.36	2.9	0.02	0	0	0	0.26	0.38	0	0	0.04	0	0	0.18	0	0	0	0	0.44	0
H0281	0	0	0	0	0	0	2.68	3.26	0	0	0	0	0	0	0	0	48.48	41.62	2.3	0.6	0	0	0	0	0	0.04	0.02	0	0.5	0	0	0	0	0	0	0	0.5	0
H0289	0	0	0	0	0	0	0.6	3.7	0	0	0.08	0	0	0	0	0	0.68	71	1.4	0.08	0.62	0	0.12	0	0.02	18.76	0	0	0.92	0.04	0.02	0.34	0	0	0	0.1	1.52	0
H0303	0	0	0	0	0	0	1.52	5.22	0	0	0	0	0	0	0	0	5.78	77.22	8.18	0.12	0.06	0	0	0	0	0.02	0.18	0	0	0	0	0	0	0	0	0.04	1.66	0
H0322	0	0	0	0	0	0	0.86	15.68	0	0	0	0	0	0	0	0	7.9	71.14	1.34	1.78	0	0.02	0	0	0.02	0	0	0	0.24	0	0	0	0	0	0	0	1.02	0
H0323	0	0	0	0	0	0	1.98	5.7	0	0	0	0	0	0	0	0	2.9	86.1	1.42	0.06	0	0	0	0	0	0.16	0.04	0	0.96	0	0	0	0	0	0	0	0.68	0
H0349	0	0	0	0	0	0	0.28	24.72	0	0	0	0	0	0	0	0	1.18	58.86	1.12	0	0.02	0	0	0	0	0.22	0.02	0	13.36	0	0	0	0	0	0	0	0.22	0
H0368	0	0	0	0	0	0	0.4	4.04	0	0	0	0	0	0	0	0	39.7	51.4	0.4	3.76	0.04	0	0	0	0	0	0	0	0.16	0	0	0	0	0	0	0	0.1	0
H0372	0	0	0	0	0	0	0.4	34.74	0	0	0.02	0	0	0	0	0	4.52	52.06	0.2	1.24	0.04	0	0	0	0.2	1.88	0.02	0	2.42	0.1	0	0	0	0	0	0	2.16	0
H0377	0	0	0	0	0	0	4.22	12.04	0	0	0	0	0	0	0	0	2.38	75.96	2.06	2.32	0	0.26	0	0	0	0.52	0	0	0.18	0	0	0	0	0	0	0	0.06	0
H0391	0	0	0	0	0	0	2.32	4.22	0	0	0	0	0	0	0	0	7.68	84.12	0.56	0.64	0	0	0	0	0	0.08	0	0	0.02	0	0	0.28	0	0	0	0.04	0.04	0
H0392	0	0	0	0	0	0	2.54	10.42	0	0	0	0	0	0	0	0	19.04	63.58	0.06	2.7	0	0	0	0	0	0	0	0	1.66	0	0	0	0	0	0	0	0	0
H0407	0	0	0	0	0	0	3.28	0.98	0	0	0	0	0	0	0	0	1.1	82.18	7.56	0	0.64	0	0	0	0	0	0.02	0	2.66	0	0	0	0	0	0	0	1.58	0
H0427	0	0	0	0	0	0	0.58	7.98	0	0	0.32	0	0	0	0	0	1.5	74.94	3.9	0.24	0.42	0	0.08	0	0.22	6.06	0.04	0	0	0	0	0.04	0	0	0	0.02	3.66	0
H0447	0	0	0	0	0	0	2.64	16.14	0	0	0.02	0	0	0	0	0	3.82	65.92	0.42	3.26	0.18	0	0	0	0.3	0.14	0	0	0.42	0.06	0	0	0	0	0	0.92	5.76	0
H0456	0	0	0	0	0	0	1.44	16.78	0	0	0	0	0	0	0	0	9.26	66.86	0.46	1.82	0.02	0	0	0	0.18	0.44	0	0	0	0.02	0	0	0	0	0	0.08	2.64	0
H0475	0	0	0	0	0	0	5.92	8.2	0	0	0	0	0	0	0	0	2.88	75.32	4.98	1.88	0	0	0	0	0	0	0	0	0.36	0	0	0	0	0	0	0	0.46	0
H0479	0	0	0	0	0	0	10.7	0.24	0	0	0	0	0	0	0	0	5.54	75.76	6.84	0.26	0.02	0.06	0	0	0	0	0.04	0	0.54	0	0	0	0	0	0	0	0	0
H0741	0	0	0	0	0	0	2.34	9.34	0	0	0	0	0	0	0	0	12.24	61	13.42	1.1	0.08	0.02	0	0	0	0	0.06	0.02	0	0.14	0	0.02	0	0	0	0	0.22	0

## Sheet: Order
SampleID	k_Archaea.p_Euryarchaeota.c_Methanomicrobia.o_Methanosarcinales	k_Archaea.p_Euryarchaeota.c_Thermococci.o_Thermococcales	k_Archaea.p_Euryarchaeota.c_unassigned.o_unassigned	k_Archaea.p_unassigned.c_unassigned.o_unassigned	k_Bacteria.p_Acidobacteria.c_Acidobacteria_Gp1.o_Incertae_sedis	k_Bacteria.p_Acidobacteria.c_Holophagae.o_Acanthopleuribacterales	k_Bacteria.p_Actinobacteria.c_Actinobacteria.o_Acidimicrobiales	k_Bacteria.p_Actinobacteria.c_Actinobacteria.o_Actinomycetales	k_Bacteria.p_Actinobacteria.c_Actinobacteria.o_Bifidobacteriales	k_Bacteria.p_Actinobacteria.c_Actinobacteria.o_Coriobacteriales	k_Bacteria.p_Actinobacteria.c_Actinobacteria.o_Solirubrobacterales	k_Bacteria.p_Actinobacteria.c_Actinobacteria.o_unassigned	k_Bacteria.p_Bacteroidetes.c_Bacteroidia.o_Bacteroidales	k_Bacteria.p_Bacteroidetes.c_Flavobacteria.o_Flavobacteriales	k_Bacteria.p_Bacteroidetes.c_Sphingobacteria.o_Sphingobacteriales	k_Bacteria.p_Bacteroidetes.c_unassigned.o_unassigned	k_Bacteria.p_Chloroflexi.c_Thermomicrobia.o_Sphaerobacterales	k_Bacteria.p_Deferribacteres.c_Deferribacteres.o_Deferribacterales	k_Bacteria.p_DeinococcusThermus.c_Deinococci.o_Thermales	k_Bacteria.p_Elusimicrobia.c_Elusimicrobia.o_Elusimicrobiales	k_Bacteria.p_Fibrobacteres.c_Fibrobacteria.o_Fibrobacterales	k_Bacteria.p_Firmicutes.c_Bacilli.o_Bacillales	k_Bacteria.p_Firmicutes.c_Bacilli.o_Lactobacillales	k_Bacteria.p_Firmicutes.c_Bacilli.o_unassigned	k_Bacteria.p_Firmicutes.c_Clostridia.o_Clostridiales	k_Bacteria.p_Firmicutes.c_Clostridia.o_Halanaerobiales	k_Bacteria.p_Firmicutes.c_Clostridia.o_unassigned	k_Bacteria.p_Firmicutes.c_Erysipelotrichia.o_Erysipelotrichales	k_Bacteria.p_Firmicutes.c_Negativicutes.o_Selenomonadales	k_Bacteria.p_Firmicutes.c_unassigned.o_unassigned	k_Bacteria.p_Fusobacteria.c_Fusobacteria.o_Fusobacteriales	k_Bacteria.p_Lentisphaerae.c_Lentisphaeria.o_Victivallales	k_Bacteria.p_Planctomycetes.c_Planctomycetacia.o_Planctomycetales	k_Bacteria.p_Proteobacteria.c_Alphaproteobacteria.o_Caulobacterales	k_Bacteria.p_Proteobacteria.c_Alphaproteobacteria.o_Incertae_sedis	k_Bacteria.p_Proteobacteria.c_Alphaproteobacteria.o_Kordiimonadales	k_Bacteria.p_Proteobacteria.c_Alphaproteobacteria.o_Parvularculales	k_Bacteria.p_Proteobacteria.c_Alphaproteobacteria.o_Rhizobiales	k_Bacteria.p_Proteobacteria.c_Alphaproteobacteria.o_Rhodobacterales	k_Bacteria.p_Proteobacteria.c_Alphaproteobacteria.o_Rhodospirillales	k_Bacteria.p_Proteobacteria.c_Alphaproteobacteria.o_Sphingomonadales	k_Bacteria.p_Proteobacteria.c_Alphaproteobacteria.o_unassigned	k_Bacteria.p_Proteobacteria.c_Betaproteobacteria.o_Burkholderiales	k_Bacteria.p_Proteobacteria.c_Betaproteobacteria.o_Hydrogenophilales	k_Bacteria.p_Proteobacteria.c_Betaproteobacteria.o_Methylophilales	k_Bacteria.p_Proteobacteria.c_Betaproteobacteria.o_Neisseriales	k_Bacteria.p_Proteobacteria.c_Betaproteobacteria.o_Rhodocyclales	k_Bacteria.p_Proteobacteria.c_Betaproteobacteria.o_unassigned	k_Bacteria.p_Proteobacteria.c_Deltaproteobacteria.o_Desulfovibrionales
F0008	0	0	0	0	0	0	0	0.18	0	6.18	0	0	4.2	0	0	0	0	0	0	0	0	0.04	2	0.1	84.14	0	0	2.24	0.74	0.02	0	0	0	0	0	0	0	0	0	0	0	0	0	0	0	0	0	0	0.04
F0014	0	0	0	0	0	0	0	0.04	0	0.78	0	0	7.56	0	0	0.02	0	0	0	0	0	0.02	3.88	0	82.88	0	0.2	2.44	0.48	0.42	0	0	0	0	0	0	0	0	0	0.12	0	0	0	0	0	0	0	0	0
F0026	0	0	0	0	0	0	0	0.12	0.02	1.12	0	0	4.96	0	0	0	0	0	0	0	0	1.06	0.18	0.52	84.76	0	0.14	4.7	0.42	1.12	0	0	0	0	0	0	0	0	0	0	0	0	0	0	0	0	0	0	0
F0032	0	0	0	0	0	0	0	0.02	0	2.52	0	0	8.72	0	0	0	0	0	0	0	0	0	8.64	0.08	64.88	0	0	13.32	0.42	0.1	0.02	0	0	0	0	0	0	0	0	0	0	0	0	0	0	0	0	0	0
F0052	0	0	0	0	0	0	0	0.12	0	0.9	0	0	4.36	0	0	0.1	0	0	0	0	0	0.52	0.82	2.06	79.96	0.06	0.2	2.44	0.34	0.74	0	0	0	0	0	0	0	0	0	0.08	0	0	0.2	0	0	0	0	0	0.04
F0056	0	0	0	0	0	0	0	0.1	0.04	6.86	0	0	6.68	0	0	0	0	0	0	0	0	0	14.66	0.04	51.62	0	0	14.24	2.1	0	0	0	0	0	0	0	0	0	0	0	0	0	0.24	0	0	0	0	0	0.02
F0058	0	0	0	0	0	0	0	0.02	0	1.22	0	0	19.4	0	0	0	0	0	0	0	0	0.02	0.1	3.54	69.72	0	0	0.88	1.52	0	0	0	0	0	0	0	0	0	0	0.06	0	0.04	0.8	0	0	0	0	0	0.06
F0066	0	0	0	0	0	0	0	0	0	0.5	0	0	8.1	0	0	0	0	0	0	0	0	0.28	0.02	0.26	83.14	0	0.12	5.36	0.64	0.76	0	0	0	0	0	0	0	0.02	0	0	0	0	0	0	0	0	0	0	0
F0076	0	0	0	0	0	0	0	0	0	0.54	0	0	24.22	0	0	0	0	0	0	0	0	0	0.14	0.18	64.4	0	0	9.18	1.08	0.02	0	0	0	0	0	0	0	0	0	0	0	0	0	0	0	0	0	0	0.04
F0078	0	0	0	0	0	0	0	0	0	0.62	0	0	23.76	0	0	0	0	0	0	0	0	0	6.8	0	66.38	0	0	0.96	0.74	0.1	0	0	0	0	0	0	0	0.02	0	0.04	0	0	0	0	0	0	0	0	0
F0082	0	0	0	0	0	0	0	0.84	0	1.2	0	0	0.22	0	0	0	0	0	0	0	0	0	81.12	0.2	13.74	0	0	0	0.02	0	0	0	0	0	0	0	0	0	0	0	0	0	0	0	0	0	0	0	0
F0084	0	0	0	0	0	0	0	0.06	0	0.9	0	0	6.52	0	0	0	0	0	0	0	0	0	3.58	0.08	81	0	0	4.06	1.38	0	0	0	0	0	0	0	0	0	0	0	0	0	0.28	0	0	0	0	0	0
F0098	0	0	0	0	0	0	0	0.08	0	0.22	0	0	7	0	0	0	0	0	0	0	0	0	5.68	1.36	75.12	0	0.1	8.54	0.76	0.02	0	0	0	0	0	0	0	0	0	0	0	0.02	0.4	0	0	0	0	0	0.08
F0099	0	0	0	0	0	0	0	0.04	0	0.54	0	0	6.18	0	0	0	0	0	0	0	0	0	1.68	0.14	79.14	0	0	6.36	1.6	0.16	0	0	0	0	0	0	0	0	0	0	0	0	0.04	0	0	0	0	0	0
F0100	0	0	0	0	0	0	0	0.04	0	0.86	0	0	36.34	0	0	0	0	0	0	0	0	0	0.2	0	62.36	0	0	0	0	0.02	0	0	0	0	0	0	0	0	0	0	0	0	0	0	0	0	0	0	0
F0117	0	0	0	0	0	0	0	0.16	0	2.4	0	0	31.7	0	0	0	0	0	0	0	0	0.34	17.76	3.4	39.62	0	0	4.38	0	0.14	0.04	0	0	0	0	0	0	0	0	0	0	0	0	0	0	0	0	0	0
F0130	0	0	0	0	0	0	0	0.16	0	1.02	0	0	11.18	0	0	0.18	0	0	0	0	0	0.02	6.08	0.08	61	0	0	9.26	0.76	0.04	0	0.02	0	0	0	0	0	0	0	0.68	0	0	0.22	0	0	0	0	0	0
F0138	0	0	0	0	0	0	0	0.02	0	1.36	0	0	6.16	0	0	0	0	0	0	0	0	0	0.4	2.64	65.98	0	0	21.08	0.46	0.06	0	0	0	0	0	0	0	0	0	0	0	0	0	0	0	0	0	0	0
F0139	0	0	0	0	0	0	0	0.1	0	0.54	0	0	5.28	0	0	0.02	0	0	0	0	0	0	4.1	0.06	68.08	0	0	16.46	0.2	0	0	0.02	0	0	0	0	0	0	0	0.66	0	0	0.18	0	0	0.02	0	0	0.04
F0141	0	0	0	0	0	0	0	0.04	0	0.52	0	0	14.96	0	0	0	0	0	0	0	0	0	0.7	2.42	55.12	0	0	24.04	0.78	0	0	0	0	0	0	0	0	0	0	0	0	0	0	0	0	0	0	0	0
F0145	0	0	0	0	0	0	0	0	0	0.26	0	0	11.9	0	0	0	0	0	0	0	0	0.24	2.46	0.02	76.16	0	0.02	5.96	1	0.08	0	0	0	0	0	0	0	0.04	0	0.22	0	0	0	0	0	0	0	0	0.02
F0148	0	0	0	0	0	0	0	0.04	0	0.1	0	0	16.88	0	0	0	0	0	0	0	0	0	1.28	0.08	73.58	0	0.06	5.74	1.16	0.02	0	0	0	0	0	0	0	0.02	0	0	0	0	0	0	0	0	0	0	0
F0153	0	0	0	0	0	0	0	0	0.02	1.68	0	0	2.46	0	0	0	0	0	0	0	0	0.08	1.98	2.46	69.8	0	0	20.76	0.14	0.06	0	0	0	0	0	0	0	0	0	0	0	0	0.2	0	0	0	0	0	0
F0155	0	0	0	0	0	0	0	0.04	0	0.34	0	0	12.98	0	0	0	0	0	0	0	0	0.04	27.08	0.5	41.52	0	0	16.92	0.24	0	0	0	0	0	0	0	0	0	0	0	0	0	0.06	0	0	0	0	0	0.02
F0170	0	0	0	0	0	0	0	0.02	0.02	0.34	0	0	5.22	0	0	0	0	0	0	0	0	0.06	9.5	3.36	58.96	0	0.08	21.98	0.18	0.04	0	0	0	0	0	0	0	0	0	0	0	0	0.12	0	0	0	0	0	0.02
F0171	0	0	0	0	0	0	0	0.04	0	0.32	0	0	10.08	0	0	0	0	0	0	0	0	0.06	4.26	0	76.08	0	0.16	6.86	0.72	0.02	0	0	0	0	0	0	0	0.06	0	0.42	0	0	0	0	0	0.02	0	0	0
F0177	0	0	0	0	0	0	0	0.06	0	0.32	0	0	4.1	0	0	0.02	0	0	0	0	0	0	11.82	1.12	66.52	0	0	11.1	0	0.04	0	0	0	0	0	0	0	0	0	0	0	0	0.04	0	0	0	0	0	0
F0181	0	0	0	0	0	0	0	0.02	0	0.2	0	0	7.46	0	0	0	0	0	0	0	0	0	1.64	0.1	75.66	0	0.2	11.9	2.32	0	0	0	0	0	0	0	0	0	0	0	0	0	0	0	0	0	0	0	0
H0001	0	0	0	0	0	0	0	0.02	0	2.22	0	0	6.42	0	0	0	0	0	0	0	0	0	3.88	2.46	80.36	0	0	3.78	0.2	0.08	0	0	0	0	0	0	0	0	0	0	0	0	0.16	0	0	0	0	0	0.04
H0013	0	0	0	0	0	0	0	0.02	0	0.62	0	0	17.68	0	0	0	0	0	0	0	0	0	0.1	0.06	72.8	0	0	3.42	1.32	0.02	0	0	0	0	0	0	0	0	0	0.06	0	0.14	0.78	0	0	0	0	0	0.02
H0020	0	0	0	0	0	0	0	0	0.02	0.06	0	0	3.96	0	0	0	0	0	0	0	0	0	0.7	0	93.8	0	0	0.86	0.4	0.04	0.04	0	0	0	0	0	0	0	0	0	0	0.04	0	0	0	0	0	0	0
H0054	0	0	0	0	0	0	0	0.02	0	0.02	0	0	0.34	0	0	0	0	0	0	0	0	0	0.72	0.78	16.28	0	0	81.46	0.06	0	0	0	0	0	0	0	0	0	0	0	0	0	0.04	0	0	0	0	0	0.14
H0055	0	0	0	0	0	0	0	0.08	0	0.78	0	0	8.16	0	0	0.46	0	0	0	0	0	0.44	0.12	0.94	79.1	0.02	0.36	2.18	0.24	1.26	0	0.08	0	0	0	0	0	0	0	0.18	0	0.02	2.78	0	0	0	0	0	0.04
H0060	0	0	0	0	0	0	0	0	0	1.14	0	0	10.6	0	0	0	0	0	0	0	0	0	49.4	3.8	34.1	0	0	0.74	0.14	0	0	0	0	0	0	0	0	0	0	0	0	0	0	0	0	0	0	0	0.02
H0063	0	0	0	0	0	0	0	0.02	0	0.38	0	0	12.92	0	0	0	0	0	0	0	0	0	0.54	0.08	83.5	0	0.02	1.86	0.4	0.04	0.02	0	0	0	0	0	0	0	0	0	0	0.02	0.16	0	0	0	0	0	0
H0065	0	0	0	0	0	0	0	0.24	0.02	1.52	0	0	14.88	0	0	0	0	0	0	0	0	0	3.82	0.18	61.72	0	0	11.82	1.2	0.02	0	0	0	0	0	0	0	0.06	0	0	0	0	0.76	0	0	0	0	0	0.34
H0070	0	0	0	0	0	0	0	0.02	0	5.02	0	0	5.74	0	0	0	0	0	0	0	0	0	2.02	0.14	78.02	0	0	5.32	1.38	0	0	0	0	0	0	0	0	0	0	0	0	0	0.28	0	0	0	0	0	0
H0074	0	0	0	0	0	0	0	0.12	0	0.02	0	0	3.92	0	0	0	0	0	0	0	0	0	90.96	0.08	4.42	0	0	0.2	0.12	0	0	0	0	0	0	0	0	0	0	0	0	0	0.1	0	0	0	0	0	0
H0085	0	0	0	0	0	0	0	0	0	2.5	0	0	4.86	0	0	0.18	0	0	0	0	0	0.72	0.58	0.76	82.54	0.1	0.1	1.9	0.12	1.08	0	0.08	0	0	0	0	0	0	0	0.06	0	0.02	0.8	0	0	0	0	0	0.02
H0086	0	0	0	0	0	0	0	0.04	0	3.64	0	0	24.58	0	0	0	0	0	0	0	0	0.18	0.18	0.04	63.64	0	0	1.66	2	0.02	0	0	0	0	0	0	0	0	0	0	0	0	1.12	0	0	0	0	0	0
H0148	0	0	0	0	0	0	0	0.02	0	0.36	0	0	6.3	0	0	0	0	0	0	0	0	0	0.96	0.8	43.82	0	0.02	45.34	0.46	0.06	0	0	0	0	0	0	0	0	0	0	0	0	0	0	0	0	0	0	0
H0149	0	0	0	0	0	0	0	0.7	0	8.48	0	0	2.28	0	0	0	0	0	0	0	0	0.04	3.58	0.36	81.76	0	0	1.4	0.94	0	0.14	0	0	0	0	0	0	0	0	0	0	0	0.02	0	0	0	0	0	0.04
H0172	0	0	0	0	0	0	0	0.08	0	2.92	0	0	1.72	0	0	0	0	0	0	0	0	0	3.7	0.42	63.14	0	0	26.92	0.48	0	0	0	0	0	0	0	0	0	0	0	0	0	0	0	0	0	0	0	0.02
H0180	0	0	0	0	0	0	0	0	0	0.68	0	0	6.9	0	0	0.52	0	0	0	0	0	0.12	0.16	0.22	84.48	0.14	0.22	1.04	0.12	1.24	0	0.2	0	0	0	0.02	0	0	0	0.04	0	0	0.42	0	0	0	0	0	0.02
H0202	0	0	0	0	0	0	0	0.02	0	0.38	0	0.04	17.04	0	0	0	0	0	0	0	0	0	12.24	0	67.4	0	0.1	0.92	0.84	0	0	0	0	0	0	0	0	0	0	0.1	0	0	0	0	0	0	0	0	0
H0210	0	0	0	0	0	0	0	0.02	0	1.36	0	0	18.16	0	0	0	0	0	0	0	0	0.06	2.34	0.06	73.7	0	0	3.1	0.92	0.08	0	0	0	0	0	0	0	0	0	0	0	0	0	0	0	0	0	0	0
H0211	0	0	0	0	0	0	0	0	0	0.54	0	0	17.76	0	0	0.02	0	0	0	0	0	0	0.46	0.98	74.5	0	0	0.92	1.12	0	0	0	0	0	0	0	0	0	0	0.42	0	0.18	1.1	0	0	0	0	0	0
H0270	0	0	0	0	0	0	0	0	0	0.38	0	0	4.26	0	0	0	0	0	0	0	0	0	7.38	14.4	67.12	0	0	1.4	4.82	0.02	0	0	0	0	0	0	0	0	0	0	0	0	0.1	0	0	0	0	0	0.08
H0277	0	0	0	0	0	0	0	0.04	0.06	7.26	0	0	15.24	0	0	0	0	0	0	0	0	0	10.42	0.26	61.46	0	0	3.06	0.52	0	0	0	0	0	0	0	0	0	0	0	0	0	0.32	0	0	0	0	0	0.02
H0280	0	0	0	0	0	0	0	0.02	0	1.06	0	0	15.96	0	0	0	0	0	0	0	0	0	0.38	0.48	74.52	0	0	3.36	2.9	0.02	0	0	0	0	0	0	0	0	0	0.02	0	0.24	0.38	0	0	0	0	0	0
H0281	0	0	0	0	0	0	0	0.08	0	2.6	0	0	3.26	0	0	0	0	0	0	0	0	0	48.26	0.22	41.62	0	0	2.3	0.6	0	0	0	0	0	0	0	0	0	0	0	0	0	0.04	0	0	0	0	0	0.02
H0289	0	0	0	0	0	0	0	0	0	0.6	0	0	3.7	0	0	0.08	0	0	0	0	0	0.12	0.26	0.3	70.9	0.04	0.06	1.4	0.08	0.62	0	0.12	0	0	0	0	0	0	0	0.02	0	0	18.76	0	0	0	0	0	0
H0303	0	0	0	0	0	0	0	0.2	0	1.32	0	0	5.22	0	0	0	0	0	0	0	0	0	2.64	3.14	77.22	0	0	8.18	0.12	0.06	0	0	0	0	0	0	0	0	0	0	0	0	0.02	0	0	0	0	0	0.18
H0322	0	0	0	0	0	0	0	0.06	0	0.78	0	0.02	15.68	0	0	0	0	0	0	0	0	0	7.88	0.02	71.08	0	0.06	1.34	1.78	0	0.02	0	0	0	0	0	0	0.02	0	0	0	0	0	0	0	0	0	0	0
H0323	0	0	0	0	0	0	0	0.08	0.04	1.86	0	0	5.7	0	0	0	0	0	0	0	0	0	2.68	0.22	86.1	0	0	1.42	0.06	0	0	0	0	0	0	0	0	0	0	0	0	0	0.16	0	0	0	0	0	0.04
H0349	0	0	0	0	0	0	0	0	0	0.28	0	0	24.72	0	0	0	0	0	0	0	0	0	0.32	0.86	58.82	0	0.04	1.12	0	0.02	0	0	0	0	0	0	0	0	0	0	0	0	0.22	0	0	0	0	0	0.02
H0368	0	0	0	0	0	0	0	0.02	0	0.38	0	0	4.04	0	0	0	0	0	0	0	0	0	32.68	7.02	51.2	0	0.2	0.4	3.76	0.04	0	0	0	0	0	0	0	0	0	0	0	0	0	0	0	0	0	0	0
H0372	0	0	0	0	0	0	0	0.08	0	0.32	0	0	34.74	0	0	0.02	0	0	0	0	0	0.02	2.78	1.72	52.06	0	0	0.2	1.24	0.04	0	0	0	0	0	0	0	0.02	0	0	0	0.18	1.88	0	0	0	0	0	0.02
H0377	0	0	0	0	0	0	0	0.16	0	4.06	0	0	12.04	0	0	0	0	0	0	0	0	0	2.26	0.12	75.96	0	0	2.06	2.32	0	0.26	0	0	0	0	0	0	0	0	0	0	0	0.5	0	0	0.02	0	0	0
H0391	0	0	0	0	0	0	0	0.62	0	1.7	0	0	4.22	0	0	0	0	0	0	0	0	0	7.26	0.42	84.12	0	0	0.56	0.64	0	0	0	0	0	0	0	0	0	0	0	0	0	0.08	0	0	0	0	0	0
H0392	0	0	0	0	0	0	0	0.78	0	1.76	0	0	10.42	0	0	0	0	0	0	0	0	0	18.84	0.2	63.58	0	0	0.06	2.7	0	0	0	0	0	0	0	0	0	0	0	0	0	0	0	0	0	0	0	0
H0407	0	0	0	0	0	0	0	0	0	3.28	0	0	0.98	0	0	0	0	0	0	0	0	0	0.18	0.92	82.16	0	0.02	7.56	0	0.64	0	0	0	0	0	0	0	0	0	0	0	0	0	0	0	0	0	0	0.02
H0427	0	0	0	0	0	0	0	0.08	0	0.5	0	0	7.98	0	0	0.32	0	0	0	0	0	0.08	0.28	1.14	74.6	0.08	0.26	3.9	0.24	0.42	0	0.08	0	0	0	0	0	0	0	0.22	0	0	6.06	0	0	0	0	0	0.04
H0447	0	0	0	0	0	0	0	0.1	0	2.54	0	0	16.14	0	0	0.02	0	0	0	0	0	0	0.14	3.68	65.92	0	0	0.42	3.26	0.18	0	0	0	0	0	0	0	0	0	0.08	0	0.22	0.14	0	0	0	0	0	0
H0456	0	0	0	0	0	0	0	0.06	0	1.38	0	0	16.78	0	0	0	0	0	0	0	0	0.56	0.02	8.68	66.86	0	0	0.46	1.82	0.02	0	0	0	0	0	0	0	0	0	0	0	0.18	0.44	0	0	0	0	0	0
H0475	0	0	0	0	0	0	0	0.18	0	5.74	0	0	8.2	0	0	0	0	0	0	0	0	0	2.06	0.82	75.32	0	0	4.98	1.88	0	0	0	0	0	0	0	0	0	0	0	0	0	0	0	0	0	0	0	0
H0479	0	0	0	0	0	0	0	0.34	0	10.36	0	0	0.24	0	0	0	0	0	0	0	0	0.04	4.92	0.58	75.76	0	0	6.84	0.26	0.02	0.06	0	0	0	0	0	0	0	0	0	0	0	0	0	0	0	0	0	0.04
H0741	0	0	0	0	0	0	0	0.26	0	2.08	0	0	9.34	0	0	0	0	0	0	0	0	0.04	8.66	3.54	61	0	0	13.42	1.1	0.08	0.02	0	0	0	0	0	0	0	0	0	0	0	0	0	0	0	0	0	0.06
[truncated: 23 more columns]

## Sheet: Family
SampleID	k_Archaea.p_Euryarchaeota.c_Methanomicrobia.o_Methanosarcinales.f_Methermicoccaceae	k_Archaea.p_Euryarchaeota.c_Thermococci.o_Thermococcales.f_Thermococcaceae	k_Archaea.p_Euryarchaeota.c_unassigned.o_unassigned.f_unassigned	k_Archaea.p_unassigned.c_unassigned.o_unassigned.f_unassigned	k_Bacteria.p_Acidobacteria.c_Acidobacteria_Gp1.o_Incertae_sedis.f_Incertae_sedis	k_Bacteria.p_Acidobacteria.c_Holophagae.o_Acanthopleuribacterales.f_Acanthopleuribacteraceae	k_Bacteria.p_Actinobacteria.c_Actinobacteria.o_Acidimicrobiales.f_Acidimicrobineae_incertae_sedis	k_Bacteria.p_Actinobacteria.c_Actinobacteria.o_Acidimicrobiales.f_Iamiaceae	k_Bacteria.p_Actinobacteria.c_Actinobacteria.o_Actinomycetales.f_Actinomycetaceae	k_Bacteria.p_Actinobacteria.c_Actinobacteria.o_Actinomycetales.f_Bogoriellaceae	k_Bacteria.p_Actinobacteria.c_Actinobacteria.o_Actinomycetales.f_Brevibacteriaceae	k_Bacteria.p_Actinobacteria.c_Actinobacteria.o_Actinomycetales.f_Corynebacteriaceae	k_Bacteria.p_Actinobacteria.c_Actinobacteria.o_Actinomycetales.f_Dietziaceae	k_Bacteria.p_Actinobacteria.c_Actinobacteria.o_Actinomycetales.f_Geodermatophilaceae	k_Bacteria.p_Actinobacteria.c_Actinobacteria.o_Actinomycetales.f_Intrasporangiaceae	k_Bacteria.p_Actinobacteria.c_Actinobacteria.o_Actinomycetales.f_Microbacteriaceae	k_Bacteria.p_Actinobacteria.c_Actinobacteria.o_Actinomycetales.f_Micrococcaceae	k_Bacteria.p_Actinobacteria.c_Actinobacteria.o_Actinomycetales.f_Micromonosporaceae	k_Bacteria.p_Actinobacteria.c_Actinobacteria.o_Actinomycetales.f_Mycobacteriaceae	k_Bacteria.p_Actinobacteria.c_Actinobacteria.o_Actinomycetales.f_Nakamurellaceae	k_Bacteria.p_Actinobacteria.c_Actinobacteria.o_Actinomycetales.f_Nocardiaceae	k_Bacteria.p_Actinobacteria.c_Actinobacteria.o_Actinomycetales.f_Nocardioidaceae	k_Bacteria.p_Actinobacteria.c_Actinobacteria.o_Actinomycetales.f_Promicromonosporaceae	k_Bacteria.p_Actinobacteria.c_Actinobacteria.o_Actinomycetales.f_Propionibacteriaceae	k_Bacteria.p_Actinobacteria.c_Actinobacteria.o_Actinomycetales.f_Sanguibacteraceae	k_Bacteria.p_Actinobacteria.c_Actinobacteria.o_Actinomycetales.f_unassigned	k_Bacteria.p_Actinobacteria.c_Actinobacteria.o_Bifidobacteriales.f_Bifidobacteriaceae	k_Bacteria.p_Actinobacteria.c_Actinobacteria.o_Coriobacteriales.f_Coriobacteriaceae	k_Bacteria.p_Actinobacteria.c_Actinobacteria.o_Solirubrobacterales.f_Conexibacteraceae	k_Bacteria.p_Actinobacteria.c_Actinobacteria.o_Solirubrobacterales.f_Solirubrobacteraceae	k_Bacteria.p_Actinobacteria.c_Actinobacteria.o_unassigned.f_unassigned	k_Bacteria.p_Bacteroidetes.c_Bacteroidia.o_Bacteroidales.f_Bacteroidaceae	k_Bacteria.p_Bacteroidetes.c_Bacteroidia.o_Bacteroidales.f_Bacteroidales_incertae_sedis	k_Bacteria.p_Bacteroidetes.c_Bacteroidia.o_Bacteroidales.f_Porphyromonadaceae	k_Bacteria.p_Bacteroidetes.c_Bacteroidia.o_Bacteroidales.f_Prevotellaceae	k_Bacteria.p_Bacteroidetes.c_Bacteroidia.o_Bacteroidales.f_Rikenellaceae	k_Bacteria.p_Bacteroidetes.c_Bacteroidia.o_Bacteroidales.f_unassigned	k_Bacteria.p_Bacteroidetes.c_Flavobacteria.o_Flavobacteriales.f_Flavobacteriaceae	k_Bacteria.p_Bacteroidetes.c_Sphingobacteria.o_Sphingobacteriales.f_Chitinophagaceae	k_Bacteria.p_Bacteroidetes.c_Sphingobacteria.o_Sphingobacteriales.f_Cytophagaceae	k_Bacteria.p_Bacteroidetes.c_Sphingobacteria.o_Sphingobacteriales.f_Flammeovirgaceae	k_Bacteria.p_Bacteroidetes.c_Sphingobacteria.o_Sphingobacteriales.f_Sphingobacteriaceae	k_Bacteria.p_Bacteroidetes.c_unassigned.o_unassigned.f_unassigned	k_Bacteria.p_Chloroflexi.c_Thermomicrobia.o_Sphaerobacterales.f_Sphaerobacteraceae	k_Bacteria.p_Deferribacteres.c_Deferribacteres.o_Deferribacterales.f_Deferribacteraceae	k_Bacteria.p_DeinococcusThermus.c_Deinococci.o_Thermales.f_Thermaceae	k_Bacteria.p_Elusimicrobia.c_Elusimicrobia.o_Elusimicrobiales.f_Elusimicrobiaceae	k_Bacteria.p_Fibrobacteres.c_Fibrobacteria.o_Fibrobacterales.f_Fibrobacteraceae	k_Bacteria.p_Firmicutes.c_Bacilli.o_Bacillales.f_Bacillaceae_1
F0008	0	0	0	0	0	0	0	0	0.16	0	0	0	0	0	0	0	0.02	0	0	0	0	0	0	0	0	0	0	6.18	0	0	0	1.92	0	0.92	0	1.36	0	0	0	0	0	0	0	0	0	0	0	0	0
F0014	0	0	0	0	0	0	0	0	0.04	0	0	0	0	0	0	0	0	0	0	0	0	0	0	0	0	0	0	0.78	0	0	0	7.02	0	0.26	0	0.28	0	0	0	0	0	0	0.02	0	0	0	0	0	0
F0026	0	0	0	0	0	0	0	0	0.06	0	0	0.04	0	0	0	0	0	0	0	0	0	0	0	0.02	0	0	0.02	1.12	0	0	0	4.06	0	0.1	0	0.78	0.02	0	0	0	0	0	0	0	0	0	0	0	0
F0032	0	0	0	0	0	0	0	0	0	0	0	0	0	0	0	0	0	0	0	0	0	0	0	0.02	0	0	0	2.52	0	0	0	6.8	0	1.2	0.04	0.68	0	0	0	0	0	0	0	0	0	0	0	0	0
F0052	0	0	0	0	0	0	0	0	0.12	0	0	0	0	0	0	0	0	0	0	0	0	0	0	0	0	0	0	0.9	0	0	0	2.56	0	1.16	0.24	0.38	0.02	0	0	0	0	0	0.1	0	0	0	0	0	0
F0056	0	0	0	0	0	0	0	0	0.1	0	0	0	0	0	0	0	0	0	0	0	0	0	0	0	0	0	0.04	6.86	0	0	0	5.96	0	0.32	0.02	0.38	0	0	0	0	0	0	0	0	0	0	0	0	0
F0058	0	0	0	0	0	0	0	0	0.02	0	0	0	0	0	0	0	0	0	0	0	0	0	0	0	0	0	0	1.22	0	0	0	14.7	0	1.16	0.02	3.52	0	0	0	0	0	0	0	0	0	0	0	0	0.02
F0066	0	0	0	0	0	0	0	0	0	0	0	0	0	0	0	0	0	0	0	0	0	0	0	0	0	0	0	0.5	0	0	0	7.24	0	0.1	0.06	0.7	0	0	0	0	0	0	0	0	0	0	0	0	0
F0076	0	0	0	0	0	0	0	0	0	0	0	0	0	0	0	0	0	0	0	0	0	0	0	0	0	0	0	0.54	0	0	0	21.3	0	2	0	0.92	0	0	0	0	0	0	0	0	0	0	0	0	0
F0078	0	0	0	0	0	0	0	0	0	0	0	0	0	0	0	0	0	0	0	0	0	0	0	0	0	0	0	0.62	0	0	0	22.04	0	0.96	0	0.74	0.02	0	0	0	0	0	0	0	0	0	0	0	0
F0082	0	0	0	0	0	0	0	0	0.84	0	0	0	0	0	0	0	0	0	0	0	0	0	0	0	0	0	0	1.2	0	0	0	0.14	0	0.04	0	0.04	0	0	0	0	0	0	0	0	0	0	0	0	0
F0084	0	0	0	0	0	0	0	0	0.04	0	0	0	0	0	0	0	0	0	0	0	0	0	0	0.02	0	0	0	0.9	0	0	0	5.18	0	0.38	0	0.96	0	0	0	0	0	0	0	0	0	0	0	0	0
F0098	0	0	0	0	0	0	0	0	0.04	0	0	0	0	0	0	0	0.04	0	0	0	0	0	0	0	0	0	0	0.22	0	0	0	6.58	0	0.04	0.02	0.34	0.02	0	0	0	0	0	0	0	0	0	0	0	0
F0099	0	0	0	0	0	0	0	0	0.04	0	0	0	0	0	0	0	0	0	0	0	0	0	0	0	0	0	0	0.54	0	0	0	5.74	0	0.44	0	0	0	0	0	0	0	0	0	0	0	0	0	0	0
F0100	0	0	0	0	0	0	0	0	0.02	0	0	0	0	0	0	0	0.02	0	0	0	0	0	0	0	0	0	0	0.86	0	0	0	33.2	0	0.02	0	3.12	0	0	0	0	0	0	0	0	0	0	0	0	0
F0117	0	0	0	0	0	0	0	0	0.14	0	0	0.02	0	0	0	0	0	0	0	0	0	0	0	0	0	0	0	2.4	0	0	0	31.56	0	0.12	0.02	0	0	0	0	0	0	0	0	0	0	0	0	0	0
F0130	0	0	0	0	0	0	0	0	0.1	0	0	0.02	0	0	0	0	0.04	0	0	0	0	0	0	0	0	0	0	1.02	0	0	0	7.52	0	2.02	0	1.64	0	0	0	0	0	0	0.18	0	0	0	0	0	0
F0138	0	0	0	0	0	0	0	0	0.02	0	0	0	0	0	0	0	0	0	0	0	0	0	0	0	0	0	0	1.36	0	0	0	4.74	0	0.48	0	0.94	0	0	0	0	0	0	0	0	0	0	0	0	0
F0139	0	0	0	0	0	0	0	0	0.06	0	0	0	0	0	0	0	0	0	0	0	0	0	0	0.04	0	0	0	0.54	0	0	0	3.96	0	0.64	0.02	0.66	0	0	0	0	0	0	0.02	0	0	0	0	0	0
F0141	0	0	0	0	0	0	0	0	0.02	0	0	0.02	0	0	0	0	0	0	0	0	0	0	0	0	0	0	0	0.52	0	0	0	12.5	0	0.82	0	1.64	0	0	0	0	0	0	0	0	0	0	0	0	0
F0145	0	0	0	0	0	0	0	0	0	0	0	0	0	0	0	0	0	0	0	0	0	0	0	0	0	0	0	0.26	0	0	0	11.38	0	0.14	0	0.36	0.02	0	0	0	0	0	0	0	0	0	0	0	0
F0148	0	0	0	0	0	0	0	0	0.04	0	0	0	0	0	0	0	0	0	0	0	0	0	0	0	0	0	0	0.1	0	0	0	16.06	0	0.12	0.04	0.66	0	0	0	0	0	0	0	0	0	0	0	0	0
F0153	0	0	0	0	0	0	0	0	0	0	0	0	0	0	0	0	0	0	0	0	0	0	0	0	0	0	0.02	1.68	0	0	0	1.22	0	0.5	0.08	0.66	0	0	0	0	0	0	0	0	0	0	0	0	0
F0155	0	0	0	0	0	0	0	0	0	0	0	0	0	0	0	0	0.04	0	0	0	0	0	0	0	0	0	0	0.34	0	0	0	11.14	0	0.9	0.88	0.06	0	0	0	0	0	0	0	0	0	0	0	0	0
F0170	0	0	0	0	0	0	0	0	0.02	0	0	0	0	0	0	0	0	0	0	0	0	0	0	0	0	0	0.02	0.34	0	0	0	4.4	0	0.34	0.12	0.36	0	0	0	0	0	0	0	0	0	0	0	0	0
F0171	0	0	0	0	0	0	0	0	0.04	0	0	0	0	0	0	0	0	0	0	0	0	0	0	0	0	0	0	0.32	0	0	0	9.36	0	0.18	0	0.54	0	0	0	0	0	0	0	0	0	0	0	0	0
F0177	0	0	0	0	0	0	0	0	0.04	0	0	0	0	0	0	0	0.02	0	0	0	0	0	0	0	0	0	0	0.32	0	0	0	3.46	0	0.64	0	0	0	0	0	0	0	0	0.02	0	0	0	0	0	0
F0181	0	0	0	0	0	0	0	0	0.02	0	0	0	0	0	0	0	0	0	0	0	0	0	0	0	0	0	0	0.2	0	0	0	6.88	0	0.06	0	0.52	0	0	0	0	0	0	0	0	0	0	0	0	0
H0001	0	0	0	0	0	0	0	0	0.02	0	0	0	0	0	0	0	0	0	0	0	0	0	0	0	0	0	0	2.22	0	0	0	5.64	0	0.62	0.04	0.12	0	0	0	0	0	0	0	0	0	0	0	0	0
H0013	0	0	0	0	0	0	0	0	0.02	0	0	0	0	0	0	0	0	0	0	0	0	0	0	0	0	0	0	0.62	0	0	0	12.44	0	2.08	0	3.16	0	0	0	0	0	0	0	0	0	0	0	0	0
H0020	0	0	0	0	0	0	0	0	0	0	0	0	0	0	0	0	0	0	0	0	0	0	0	0	0	0	0.02	0.06	0	0	0	1.9	0	0.22	1.66	0.18	0	0	0	0	0	0	0	0	0	0	0	0	0
H0054	0	0	0	0	0	0	0	0	0.02	0	0	0	0	0	0	0	0	0	0	0	0	0	0	0	0	0	0	0.02	0	0	0	0.26	0	0.02	0	0.06	0	0	0	0	0	0	0	0	0	0	0	0	0
H0055	0	0	0	0	0	0	0	0	0.08	0	0	0	0	0	0	0	0	0	0	0	0	0	0	0	0	0	0	0.78	0	0	0	5.22	0	1.3	0.88	0.28	0.48	0	0	0	0	0	0.46	0	0	0	0	0	0
H0060	0	0	0	0	0	0	0	0	0	0	0	0	0	0	0	0	0	0	0	0	0	0	0	0	0	0	0	1.14	0	0	0	5.92	0	3.86	0.06	0.76	0	0	0	0	0	0	0	0	0	0	0	0	0
H0063	0	0	0	0	0	0	0	0	0	0	0	0	0	0	0	0	0.02	0	0	0	0	0	0	0	0	0	0	0.38	0	0	0	10.54	0	0.18	1.72	0.48	0	0	0	0	0	0	0	0	0	0	0	0	0
H0065	0	0	0	0	0	0	0	0	0.18	0	0	0.02	0	0	0	0	0.02	0	0	0	0	0	0	0.02	0	0	0.02	1.52	0	0	0	9.6	0	1.84	0	3.44	0	0	0	0	0	0	0	0	0	0	0	0	0
H0070	0	0	0	0	0	0	0	0	0.02	0	0	0	0	0	0	0	0	0	0	0	0	0	0	0	0	0	0	5.02	0	0	0	4.76	0	0.36	0	0.62	0	0	0	0	0	0	0	0	0	0	0	0	0
H0074	0	0	0	0	0	0	0	0	0.1	0	0	0	0	0	0	0	0.02	0	0	0	0	0	0	0	0	0	0	0.02	0	0	0	3.14	0	0.7	0.08	0	0	0	0	0	0	0	0	0	0	0	0	0	0
H0085	0	0	0	0	0	0	0	0	0	0	0	0	0	0	0	0	0	0	0	0	0	0	0	0	0	0	0	2.5	0	0	0	2.6	0	1.64	0.26	0.28	0.08	0	0	0	0	0	0.18	0	0	0	0	0	0
H0086	0	0	0	0	0	0	0	0	0.04	0	0	0	0	0	0	0	0	0	0	0	0	0	0	0	0	0	0	3.64	0	0	0	18.24	0	0.88	0	5.46	0	0	0	0	0	0	0	0	0	0	0	0	0
H0148	0	0	0	0	0	0	0	0	0	0	0	0	0	0	0	0	0	0	0	0	0	0	0	0	0	0.02	0	0.36	0	0	0	5.24	0	0.14	0	0.92	0	0	0	0	0	0	0	0	0	0	0	0	0
H0149	0	0	0	0	0	0	0	0	0.64	0	0	0	0	0	0	0	0.04	0	0	0	0	0	0	0.02	0	0	0	8.48	0	0	0	1.68	0	0.3	0	0.3	0	0	0	0	0	0	0	0	0	0	0	0	0
H0172	0	0	0	0	0	0	0	0	0.04	0	0	0.02	0	0	0	0	0	0	0	0	0	0	0	0	0	0.02	0	2.92	0	0	0	1.02	0	0.36	0.04	0.3	0	0	0	0	0	0	0	0	0	0	0	0	0
H0180	0	0	0	0	0	0	0	0	0	0	0	0	0	0	0	0	0	0	0	0	0	0	0	0	0	0	0	0.68	0	0	0	4.32	0	1.52	0.36	0.16	0.54	0	0	0	0	0	0.52	0	0	0	0	0	0
H0202	0	0	0	0	0	0	0	0	0.02	0	0	0	0	0	0	0	0	0	0	0	0	0	0	0	0	0	0	0.38	0	0	0.04	16.08	0	0.16	0	0.78	0.02	0	0	0	0	0	0	0	0	0	0	0	0
H0210	0	0	0	0	0	0	0	0	0	0	0	0	0	0	0	0	0.02	0	0	0	0	0	0	0	0	0	0	1.36	0	0	0	16.96	0	0.54	0	0.66	0	0	0	0	0	0	0	0	0	0	0	0	0.04
H0211	0	0	0	0	0	0	0	0	0	0	0	0	0	0	0	0	0	0	0	0	0	0	0	0	0	0	0	0.54	0	0	0	14.06	0	1.3	0	2.4	0	0	0	0	0	0	0.02	0	0	0	0	0	0
H0270	0	0	0	0	0	0	0	0	0	0	0	0	0	0	0	0	0	0	0	0	0	0	0	0	0	0	0	0.38	0	0	0	3.58	0	0.66	0	0.02	0	0	0	0	0	0	0	0	0	0	0	0	0
H0277	0	0	0	0	0	0	0	0	0.02	0	0	0	0	0	0	0	0	0	0	0	0	0	0	0	0	0.02	0.06	7.26	0	0	0	8.9	0	2.1	0	4.24	0	0	0	0	0	0	0	0	0	0	0	0	0
H0280	0	0	0	0	0	0	0	0	0	0	0	0.02	0	0	0	0	0	0	0	0	0	0	0	0	0	0	0	1.06	0	0	0	13.16	0	1.42	0	1.32	0.06	0	0	0	0	0	0	0	0	0	0	0	0
H0281	0	0	0	0	0	0	0	0	0.06	0	0	0	0	0	0	0	0	0	0	0	0	0	0	0	0	0.02	0	2.6	0	0	0	1.52	0	0.36	0	1.38	0	0	0	0	0	0	0	0	0	0	0	0	0
H0289	0	0	0	0	0	0	0	0	0	0	0	0	0	0	0	0	0	0	0	0	0	0	0	0	0	0	0	0.6	0	0	0	2.48	0	0.58	0.28	0.08	0.28	0	0	0	0	0	0.08	0	0	0	0	0	0
H0303	0	0	0	0	0	0	0	0	0.16	0	0	0	0	0	0	0	0.04	0	0	0	0	0	0	0	0	0	0	1.32	0	0	0	3.96	0	0.48	0.26	0.52	0	0	0	0	0	0	0	0	0	0	0	0	0
H0322	0	0	0	0	0	0	0	0	0.06	0	0	0	0	0	0	0	0	0	0	0	0	0	0	0	0	0	0	0.78	0	0	0.02	14.6	0	0.62	0	0.46	0	0	0	0	0	0	0	0	0	0	0	0	0
H0323	0	0	0	0	0	0	0	0	0.08	0	0	0	0	0	0	0	0	0	0	0	0	0	0	0	0	0	0.04	1.86	0	0	0	5.1	0	0.3	0	0.3	0	0	0	0	0	0	0	0	0	0	0	0	0
H0349	0	0	0	0	0	0	0	0	0	0	0	0	0	0	0	0	0	0	0	0	0	0	0	0	0	0	0	0.28	0	0	0	21.62	0	1.84	0	1.26	0	0	0	0	0	0	0	0	0	0	0	0	0
H0368	0	0	0	0	0	0	0	0	0	0	0	0	0	0	0	0	0.02	0	0	0	0	0	0	0	0	0	0	0.38	0	0	0	2.78	0	0.36	0.02	0.86	0.02	0	0	0	0	0	0	0	0	0	0	0	0
H0372	0	0	0	0	0	0	0	0	0.08	0	0	0	0	0	0	0	0	0	0	0	0	0	0	0	0	0	0	0.32	0	0	0	25.02	0	2.38	0.02	7.32	0	0	0	0	0	0	0.02	0	0	0	0	0	0.02
H0377	0	0	0	0	0	0	0	0	0.12	0	0	0.02	0	0	0	0	0.02	0	0	0	0	0	0	0	0	0	0	4.06	0	0	0	7.56	0	2.62	0	1.86	0	0	0	0	0	0	0	0	0	0	0	0	0
H0391	0	0	0	0	0	0	0	0	0.44	0	0	0	0	0	0	0	0.18	0	0	0	0	0	0	0	0	0	0	1.7	0	0	0	3	0	0.92	0	0.3	0	0	0	0	0	0	0	0	0	0	0	0	0
H0392	0	0	0	0	0	0	0	0	0.22	0	0	0	0	0	0	0	0.56	0	0	0	0	0	0	0	0	0	0	1.76	0	0	0	6.92	0	2.74	0.3	0.46	0	0	0	0	0	0	0	0	0	0	0	0	0
H0407	0	0	0	0	0	0	0	0	0	0	0	0	0	0	0	0	0	0	0	0	0	0	0	0	0	0	0	3.28	0	0	0	0.72	0	0.16	0	0.1	0	0	0	0	0	0	0	0	0	0	0	0	0
H0427	0	0	0	0	0	0	0	0	0.08	0	0	0	0	0	0	0	0	0	0	0	0	0	0	0	0	0	0	0.5	0	0	0	4.08	0	1.98	1.32	0.22	0.38	0	0	0	0	0	0.32	0	0	0	0	0	0
H0447	0	0	0	0	0	0	0	0	0.08	0	0	0.02	0	0	0	0	0	0	0	0	0	0	0	0	0	0	0	2.54	0	0	0	8.58	0	2.46	0.04	5.06	0	0	0	0	0	0	0.02	0	0	0	0	0	0
H0456	0	0	0	0	0	0	0	0	0.04	0	0	0	0	0	0	0	0.02	0	0	0	0	0	0	0	0	0	0	1.38	0	0	0	9.8	0	1.74	0	5.24	0	0	0	0	0	0	0	0	0	0	0	0	0
H0475	0	0	0	0	0	0	0	0	0.12	0	0	0.02	0	0	0	0	0.04	0	0	0	0	0	0	0	0	0	0	5.74	0	0	0	5.24	0	1.22	0.02	1.72	0	0	0	0	0	0	0	0	0	0	0	0	0
H0479	0	0	0	0	0	0	0	0	0.24	0	0	0.08	0	0	0	0	0	0	0	0	0	0	0	0	0	0.02	0	10.36	0	0	0	0.14	0	0.06	0.02	0.02	0	0	0	0	0	0	0	0	0	0	0	0	0
H0741	0	0	0	0	0	0	0	0	0.22	0	0	0.02	0	0	0	0	0.02	0	0	0	0	0	0	0	0	0	0	2.08	0	0	0	8.38	0	0.48	0.28	0.2	0	0	0	0	0	0	0	0	0	0	0	0	0.02
[truncated: 111 more columns]

## Sheet: Genus
SampleID	k_Archaea.p_Euryarchaeota.c_Methanomicrobia.o_Methanosarcinales.f_Methermicoccaceae.g_Methermicoccus	k_Archaea.p_Euryarchaeota.c_Thermococci.o_Thermococcales.f_Thermococcaceae.g_Thermococcus	k_Archaea.p_Euryarchaeota.c_unassigned.o_unassigned.f_unassigned.g_unassigned	k_Archaea.p_unassigned.c_unassigned.o_unassigned.f_unassigned.g_unassigned	k_Bacteria.p_Acidobacteria.c_Acidobacteria_Gp1.o_Incertae_sedis.f_Incertae_sedis.g_Acidobacterium	k_Bacteria.p_Acidobacteria.c_Holophagae.o_Acanthopleuribacterales.f_Acanthopleuribacteraceae.g_Acanthopleuribacter	k_Bacteria.p_Actinobacteria.c_Actinobacteria.o_Acidimicrobiales.f_Acidimicrobineae_incertae_sedis.g_Aciditerrimonas	k_Bacteria.p_Actinobacteria.c_Actinobacteria.o_Acidimicrobiales.f_Iamiaceae.g_Iamia	k_Bacteria.p_Actinobacteria.c_Actinobacteria.o_Actinomycetales.f_Actinomycetaceae.g_Actinobaculum	k_Bacteria.p_Actinobacteria.c_Actinobacteria.o_Actinomycetales.f_Actinomycetaceae.g_Actinomyces	k_Bacteria.p_Actinobacteria.c_Actinobacteria.o_Actinomycetales.f_Actinomycetaceae.g_Arcanobacterium	k_Bacteria.p_Actinobacteria.c_Actinobacteria.o_Actinomycetales.f_Actinomycetaceae.g_Mobiluncus	k_Bacteria.p_Actinobacteria.c_Actinobacteria.o_Actinomycetales.f_Actinomycetaceae.g_Trueperella	k_Bacteria.p_Actinobacteria.c_Actinobacteria.o_Actinomycetales.f_Actinomycetaceae.g_Varibaculum	k_Bacteria.p_Actinobacteria.c_Actinobacteria.o_Actinomycetales.f_Actinomycetaceae.g_unassigned	k_Bacteria.p_Actinobacteria.c_Actinobacteria.o_Actinomycetales.f_Bogoriellaceae.g_Bogoriella	k_Bacteria.p_Actinobacteria.c_Actinobacteria.o_Actinomycetales.f_Brevibacteriaceae.g_Brevibacterium	k_Bacteria.p_Actinobacteria.c_Actinobacteria.o_Actinomycetales.f_Corynebacteriaceae.g_Corynebacterium	k_Bacteria.p_Actinobacteria.c_Actinobacteria.o_Actinomycetales.f_Dietziaceae.g_Dietzia	k_Bacteria.p_Actinobacteria.c_Actinobacteria.o_Actinomycetales.f_Geodermatophilaceae.g_Geodermatophilus	k_Bacteria.p_Actinobacteria.c_Actinobacteria.o_Actinomycetales.f_Intrasporangiaceae.g_Tetrasphaera	k_Bacteria.p_Actinobacteria.c_Actinobacteria.o_Actinomycetales.f_Microbacteriaceae.g_Agromyces	k_Bacteria.p_Actinobacteria.c_Actinobacteria.o_Actinomycetales.f_Microbacteriaceae.g_Cryobacterium	k_Bacteria.p_Actinobacteria.c_Actinobacteria.o_Actinomycetales.f_Microbacteriaceae.g_Microbacterium	k_Bacteria.p_Actinobacteria.c_Actinobacteria.o_Actinomycetales.f_Microbacteriaceae.g_Plantibacter	k_Bacteria.p_Actinobacteria.c_Actinobacteria.o_Actinomycetales.f_Microbacteriaceae.g_Zimmermannella	k_Bacteria.p_Actinobacteria.c_Actinobacteria.o_Actinomycetales.f_Micrococcaceae.g_Arthrobacter	k_Bacteria.p_Actinobacteria.c_Actinobacteria.o_Actinomycetales.f_Micrococcaceae.g_Kocuria	k_Bacteria.p_Actinobacteria.c_Actinobacteria.o_Actinomycetales.f_Micrococcaceae.g_Micrococcus	k_Bacteria.p_Actinobacteria.c_Actinobacteria.o_Actinomycetales.f_Micrococcaceae.g_Nesterenkonia	k_Bacteria.p_Actinobacteria.c_Actinobacteria.o_Actinomycetales.f_Micrococcaceae.g_Rothia	k_Bacteria.p_Actinobacteria.c_Actinobacteria.o_Actinomycetales.f_Micromonosporaceae.g_Actinoplanes	k_Bacteria.p_Actinobacteria.c_Actinobacteria.o_Actinomycetales.f_Mycobacteriaceae.g_Mycobacterium	k_Bacteria.p_Actinobacteria.c_Actinobacteria.o_Actinomycetales.f_Nakamurellaceae.g_Nakamurella	k_Bacteria.p_Actinobacteria.c_Actinobacteria.o_Actinomycetales.f_Nocardiaceae.g_Gordonia	k_Bacteria.p_Actinobacteria.c_Actinobacteria.o_Actinomycetales.f_Nocardiaceae.g_Rhodococcus	k_Bacteria.p_Actinobacteria.c_Actinobacteria.o_Actinomycetales.f_Nocardioidaceae.g_Aeromicrobium	k_Bacteria.p_Actinobacteria.c_Actinobacteria.o_Actinomycetales.f_Nocardioidaceae.g_Nocardioides	k_Bacteria.p_Actinobacteria.c_Actinobacteria.o_Actinomycetales.f_Promicromonosporaceae.g_unassigned	k_Bacteria.p_Actinobacteria.c_Actinobacteria.o_Actinomycetales.f_Propionibacteriaceae.g_Microlunatus	k_Bacteria.p_Actinobacteria.c_Actinobacteria.o_Actinomycetales.f_Propionibacteriaceae.g_Propionibacterium	k_Bacteria.p_Actinobacteria.c_Actinobacteria.o_Actinomycetales.f_Propionibacteriaceae.g_Tessaracoccus	k_Bacteria.p_Actinobacteria.c_Actinobacteria.o_Actinomycetales.f_Sanguibacteraceae.g_Sanguibacter	k_Bacteria.p_Actinobacteria.c_Actinobacteria.o_Actinomycetales.f_unassigned.g_unassigned	k_Bacteria.p_Actinobacteria.c_Actinobacteria.o_Bifidobacteriales.f_Bifidobacteriaceae.g_Alloscardovia	k_Bacteria.p_Actinobacteria.c_Actinobacteria.o_Bifidobacteriales.f_Bifidobacteriaceae.g_Bifidobacterium	k_Bacteria.p_Actinobacteria.c_Actinobacteria.o_Bifidobacteriales.f_Bifidobacteriaceae.g_unassigned	k_Bacteria.p_Actinobacteria.c_Actinobacteria.o_Coriobacteriales.f_Coriobacteriaceae.g_Adlercreutzia	k_Bacteria.p_Actinobacteria.c_Actinobacteria.o_Coriobacteriales.f_Coriobacteriaceae.g_Atopobium
F0008	0	0	0	0	0	0	0	0	0	0.16	0	0	0	0	0	0	0	0	0	0	0	0	0	0	0	0	0	0	0	0	0.02	0	0	0	0	0	0	0	0	0	0	0	0	0	0	0	0	0	0
F0014	0	0	0	0	0	0	0	0	0	0.04	0	0	0	0	0	0	0	0	0	0	0	0	0	0	0	0	0	0	0	0	0	0	0	0	0	0	0	0	0	0	0	0	0	0	0	0	0	0.08	0
F0026	0	0	0	0	0	0	0	0	0	0.06	0	0	0	0	0	0	0	0.04	0	0	0	0	0	0	0	0	0	0	0	0	0	0	0	0	0	0	0	0	0	0	0	0.02	0	0	0	0.02	0	0	0
F0032	0	0	0	0	0	0	0	0	0	0	0	0	0	0	0	0	0	0	0	0	0	0	0	0	0	0	0	0	0	0	0	0	0	0	0	0	0	0	0	0	0.02	0	0	0	0	0	0	0	0
F0052	0	0	0	0	0	0	0	0	0	0.12	0	0	0	0	0	0	0	0	0	0	0	0	0	0	0	0	0	0	0	0	0	0	0	0	0	0	0	0	0	0	0	0	0	0	0	0	0	0	0
F0056	0	0	0	0	0	0	0	0	0	0.1	0	0	0	0	0	0	0	0	0	0	0	0	0	0	0	0	0	0	0	0	0	0	0	0	0	0	0	0	0	0	0	0	0	0	0	0.04	0	0	0
F0058	0	0	0	0	0	0	0	0	0	0.02	0	0	0	0	0	0	0	0	0	0	0	0	0	0	0	0	0	0	0	0	0	0	0	0	0	0	0	0	0	0	0	0	0	0	0	0	0	0.08	0
F0066	0	0	0	0	0	0	0	0	0	0	0	0	0	0	0	0	0	0	0	0	0	0	0	0	0	0	0	0	0	0	0	0	0	0	0	0	0	0	0	0	0	0	0	0	0	0	0	0	0
F0076	0	0	0	0	0	0	0	0	0	0	0	0	0	0	0	0	0	0	0	0	0	0	0	0	0	0	0	0	0	0	0	0	0	0	0	0	0	0	0	0	0	0	0	0	0	0	0	0.02	0
F0078	0	0	0	0	0	0	0	0	0	0	0	0	0	0	0	0	0	0	0	0	0	0	0	0	0	0	0	0	0	0	0	0	0	0	0	0	0	0	0	0	0	0	0	0	0	0	0	0.04	0
F0082	0	0	0	0	0	0	0	0	0	0.84	0	0	0	0	0	0	0	0	0	0	0	0	0	0	0	0	0	0	0	0	0	0	0	0	0	0	0	0	0	0	0	0	0	0	0	0	0	0	0
F0084	0	0	0	0	0	0	0	0	0	0.04	0	0	0	0	0	0	0	0	0	0	0	0	0	0	0	0	0	0	0	0	0	0	0	0	0	0	0	0	0	0	0.02	0	0	0	0	0	0	0.02	0
F0098	0	0	0	0	0	0	0	0	0	0.04	0	0	0	0	0	0	0	0	0	0	0	0	0	0	0	0	0	0	0	0	0.04	0	0	0	0	0	0	0	0	0	0	0	0	0	0	0	0	0.06	0
F0099	0	0	0	0	0	0	0	0	0	0.04	0	0	0	0	0	0	0	0	0	0	0	0	0	0	0	0	0	0	0	0	0	0	0	0	0	0	0	0	0	0	0	0	0	0	0	0	0	0	0
F0100	0	0	0	0	0	0	0	0	0	0.02	0	0	0	0	0	0	0	0	0	0	0	0	0	0	0	0	0	0	0	0	0.02	0	0	0	0	0	0	0	0	0	0	0	0	0	0	0	0	0	0
F0117	0	0	0	0	0	0	0	0	0	0.14	0	0	0	0	0	0	0	0.02	0	0	0	0	0	0	0	0	0	0	0	0	0	0	0	0	0	0	0	0	0	0	0	0	0	0	0	0	0	0	0.04
F0130	0	0	0	0	0	0	0	0	0	0.1	0	0	0	0	0	0	0	0.02	0	0	0	0	0	0	0	0	0	0	0	0	0.04	0	0	0	0	0	0	0	0	0	0	0	0	0	0	0	0	0	0
F0138	0	0	0	0	0	0	0	0	0	0.02	0	0	0	0	0	0	0	0	0	0	0	0	0	0	0	0	0	0	0	0	0	0	0	0	0	0	0	0	0	0	0	0	0	0	0	0	0	0.14	0
F0139	0	0	0	0	0	0	0	0	0	0.06	0	0	0	0	0	0	0	0	0	0	0	0	0	0	0	0	0	0	0	0	0	0	0	0	0	0	0	0	0	0	0.04	0	0	0	0	0	0	0	0
F0141	0	0	0	0	0	0	0	0	0	0.02	0	0	0	0	0	0	0	0.02	0	0	0	0	0	0	0	0	0	0	0	0	0	0	0	0	0	0	0	0	0	0	0	0	0	0	0	0	0	0	0
F0145	0	0	0	0	0	0	0	0	0	0	0	0	0	0	0	0	0	0	0	0	0	0	0	0	0	0	0	0	0	0	0	0	0	0	0	0	0	0	0	0	0	0	0	0	0	0	0	0.04	0
F0148	0	0	0	0	0	0	0	0	0	0.02	0	0.02	0	0	0	0	0	0	0	0	0	0	0	0	0	0	0	0	0	0	0	0	0	0	0	0	0	0	0	0	0	0	0	0	0	0	0	0	0
F0153	0	0	0	0	0	0	0	0	0	0	0	0	0	0	0	0	0	0	0	0	0	0	0	0	0	0	0	0	0	0	0	0	0	0	0	0	0	0	0	0	0	0	0	0	0	0.02	0	0.4	0
F0155	0	0	0	0	0	0	0	0	0	0	0	0	0	0	0	0	0	0	0	0	0	0	0	0	0	0	0	0	0	0	0.04	0	0	0	0	0	0	0	0	0	0	0	0	0	0	0	0	0	0
F0170	0	0	0	0	0	0	0	0	0	0.02	0	0	0	0	0	0	0	0	0	0	0	0	0	0	0	0	0	0	0	0	0	0	0	0	0	0	0	0	0	0	0	0	0	0	0	0.02	0	0.04	0
F0171	0	0	0	0	0	0	0	0	0	0.04	0	0	0	0	0	0	0	0	0	0	0	0	0	0	0	0	0	0	0	0	0	0	0	0	0	0	0	0	0	0	0	0	0	0	0	0	0	0.04	0
F0177	0	0	0	0	0	0	0	0	0	0.04	0	0	0	0	0	0	0	0	0	0	0	0	0	0	0	0	0	0	0	0	0.02	0	0	0	0	0	0	0	0	0	0	0	0	0	0	0	0	0	0
F0181	0	0	0	0	0	0	0	0	0	0.02	0	0	0	0	0	0	0	0	0	0	0	0	0	0	0	0	0	0	0	0	0	0	0	0	0	0	0	0	0	0	0	0	0	0	0	0	0	0	0
H0001	0	0	0	0	0	0	0	0	0	0.02	0	0	0	0	0	0	0	0	0	0	0	0	0	0	0	0	0	0	0	0	0	0	0	0	0	0	0	0	0	0	0	0	0	0	0	0	0	0.18	0
H0013	0	0	0	0	0	0	0	0	0	0.02	0	0	0	0	0	0	0	0	0	0	0	0	0	0	0	0	0	0	0	0	0	0	0	0	0	0	0	0	0	0	0	0	0	0	0	0	0	0.04	0
H0020	0	0	0	0	0	0	0	0	0	0	0	0	0	0	0	0	0	0	0	0	0	0	0	0	0	0	0	0	0	0	0	0	0	0	0	0	0	0	0	0	0	0	0	0	0	0.02	0	0	0
H0054	0	0	0	0	0	0	0	0	0	0.02	0	0	0	0	0	0	0	0	0	0	0	0	0	0	0	0	0	0	0	0	0	0	0	0	0	0	0	0	0	0	0	0	0	0	0	0	0	0	0
H0055	0	0	0	0	0	0	0	0	0	0.08	0	0	0	0	0	0	0	0	0	0	0	0	0	0	0	0	0	0	0	0	0	0	0	0	0	0	0	0	0	0	0	0	0	0	0	0	0	0	0
H0060	0	0	0	0	0	0	0	0	0	0	0	0	0	0	0	0	0	0	0	0	0	0	0	0	0	0	0	0	0	0	0	0	0	0	0	0	0	0	0	0	0	0	0	0	0	0	0	0.16	0
H0063	0	0	0	0	0	0	0	0	0	0	0	0	0	0	0	0	0	0	0	0	0	0	0	0	0	0	0	0	0	0	0.02	0	0	0	0	0	0	0	0	0	0	0	0	0	0	0	0	0	0
H0065	0	0	0	0	0	0	0	0	0	0.18	0	0	0	0	0	0	0	0.02	0	0	0	0	0	0	0	0	0	0	0	0	0.02	0	0	0	0	0	0	0	0	0	0.02	0	0	0	0	0.02	0	0.04	0
H0070	0	0	0	0	0	0	0	0	0	0.02	0	0	0	0	0	0	0	0	0	0	0	0	0	0	0	0	0	0	0	0	0	0	0	0	0	0	0	0	0	0	0	0	0	0	0	0	0	0.02	0
H0074	0	0	0	0	0	0	0	0	0	0.1	0	0	0	0	0	0	0	0	0	0	0	0	0	0	0	0	0	0	0	0	0.02	0	0	0	0	0	0	0	0	0	0	0	0	0	0	0	0	0	0
H0085	0	0	0	0	0	0	0	0	0	0	0	0	0	0	0	0	0	0	0	0	0	0	0	0	0	0	0	0	0	0	0	0	0	0	0	0	0	0	0	0	0	0	0	0	0	0	0	0.04	0
H0086	0	0	0	0	0	0	0	0	0	0.04	0	0	0	0	0	0	0	0	0	0	0	0	0	0	0	0	0	0	0	0	0	0	0	0	0	0	0	0	0	0	0	0	0	0	0	0	0	0.04	0
H0148	0	0	0	0	0	0	0	0	0	0	0	0	0	0	0	0	0	0	0	0	0	0	0	0	0	0	0	0	0	0	0	0	0	0	0	0	0	0	0	0	0	0	0	0.02	0	0	0	0.06	0
H0149	0	0	0	0	0	0	0	0	0	0.64	0	0	0	0	0	0	0	0	0	0	0	0	0	0	0	0	0	0	0	0	0.04	0	0	0	0	0	0	0	0	0	0	0.02	0	0	0	0	0	0	0
H0172	0	0	0	0	0	0	0	0	0	0.04	0	0	0	0	0	0	0	0.02	0	0	0	0	0	0	0	0	0	0	0	0	0	0	0	0	0	0	0	0	0	0	0	0	0	0.02	0	0	0	0	0
H0180	0	0	0	0	0	0	0	0	0	0	0	0	0	0	0	0	0	0	0	0	0	0	0	0	0	0	0	0	0	0	0	0	0	0	0	0	0	0	0	0	0	0	0	0	0	0	0	0	0.02
H0202	0	0	0	0	0	0	0	0	0	0.02	0	0	0	0	0	0	0	0	0	0	0	0	0	0	0	0	0	0	0	0	0	0	0	0	0	0	0	0	0	0	0	0	0	0	0	0	0	0	0
H0210	0	0	0	0	0	0	0	0	0	0	0	0	0	0	0	0	0	0	0	0	0	0	0	0	0	0	0	0	0	0	0.02	0	0	0	0	0	0	0	0	0	0	0	0	0	0	0	0	0.04	0
H0211	0	0	0	0	0	0	0	0	0	0	0	0	0	0	0	0	0	0	0	0	0	0	0	0	0	0	0	0	0	0	0	0	0	0	0	0	0	0	0	0	0	0	0	0	0	0	0	0	0
H0270	0	0	0	0	0	0	0	0	0	0	0	0	0	0	0	0	0	0	0	0	0	0	0	0	0	0	0	0	0	0	0	0	0	0	0	0	0	0	0	0	0	0	0	0	0	0	0	0.04	0
H0277	0	0	0	0	0	0	0	0	0	0.02	0	0	0	0	0	0	0	0	0	0	0	0	0	0	0	0	0	0	0	0	0	0	0	0	0	0	0	0	0	0	0	0	0	0.02	0	0.06	0	0.04	0
H0280	0	0	0	0	0	0	0	0	0	0	0	0	0	0	0	0	0	0.02	0	0	0	0	0	0	0	0	0	0	0	0	0	0	0	0	0	0	0	0	0	0	0	0	0	0	0	0	0	0	0
H0281	0	0	0	0	0	0	0	0	0	0.06	0	0	0	0	0	0	0	0	0	0	0	0	0	0	0	0	0	0	0	0	0	0	0	0	0	0	0	0	0	0	0	0	0	0.02	0	0	0	0	0
H0289	0	0	0	0	0	0	0	0	0	0	0	0	0	0	0	0	0	0	0	0	0	0	0	0	0	0	0	0	0	0	0	0	0	0	0	0	0	0	0	0	0	0	0	0	0	0	0	0	0
H0303	0	0	0	0	0	0	0	0	0	0.14	0	0	0	0.02	0	0	0	0	0	0	0	0	0	0	0	0	0	0	0	0	0.04	0	0	0	0	0	0	0	0	0	0	0	0	0	0	0	0	0.2	0
H0322	0	0	0	0	0	0	0	0	0	0.06	0	0	0	0	0	0	0	0	0	0	0	0	0	0	0	0	0	0	0	0	0	0	0	0	0	0	0	0	0	0	0	0	0	0	0	0	0	0.12	0
H0323	0	0	0	0	0	0	0	0	0	0.08	0	0	0	0	0	0	0	0	0	0	0	0	0	0	0	0	0	0	0	0	0	0	0	0	0	0	0	0	0	0	0	0	0	0	0	0.04	0	0.04	0
H0349	0	0	0	0	0	0	0	0	0	0	0	0	0	0	0	0	0	0	0	0	0	0	0	0	0	0	0	0	0	0	0	0	0	0	0	0	0	0	0	0	0	0	0	0	0	0	0	0	0
H0368	0	0	0	0	0	0	0	0	0	0	0	0	0	0	0	0	0	0	0	0	0	0	0	0	0	0	0	0	0	0	0.02	0	0	0	0	0	0	0	0	0	0	0	0	0	0	0	0	0.24	0
H0372	0	0	0	0	0	0	0	0	0	0.08	0	0	0	0	0	0	0	0	0	0	0	0	0	0	0	0	0	0	0	0	0	0	0	0	0	0	0	0	0	0	0	0	0	0	0	0	0	0.02	0
H0377	0	0	0	0	0	0	0	0	0	0.12	0	0	0	0	0	0	0	0.02	0	0	0	0	0	0	0	0	0	0	0	0	0.02	0	0	0	0	0	0	0	0	0	0	0	0	0	0	0	0	0	0.02
H0391	0	0	0	0	0	0	0	0	0	0.44	0	0	0	0	0	0	0	0	0	0	0	0	0	0	0	0	0	0	0	0	0.18	0	0	0	0	0	0	0	0	0	0	0	0	0	0	0	0	0	0
H0392	0	0	0	0	0	0	0	0	0	0.22	0	0	0	0	0	0	0	0	0	0	0	0	0	0	0	0	0	0	0	0	0.56	0	0	0	0	0	0	0	0	0	0	0	0	0	0	0	0	0.04	0
H0407	0	0	0	0	0	0	0	0	0	0	0	0	0	0	0	0	0	0	0	0	0	0	0	0	0	0	0	0	0	0	0	0	0	0	0	0	0	0	0	0	0	0	0	0	0	0	0	0	0
H0427	0	0	0	0	0	0	0	0	0	0.08	0	0	0	0	0	0	0	0	0	0	0	0	0	0	0	0	0	0	0	0	0	0	0	0	0	0	0	0	0	0	0	0	0	0	0	0	0	0	0
H0447	0	0	0	0	0	0	0	0	0	0.08	0	0	0	0	0	0	0	0.02	0	0	0	0	0	0	0	0	0	0	0	0	0	0	0	0	0	0	0	0	0	0	0	0	0	0	0	0	0	0.04	0
H0456	0	0	0	0	0	0	0	0	0	0.04	0	0	0	0	0	0	0	0	0	0	0	0	0	0	0	0	0	0	0	0	0.02	0	0	0	0	0	0	0	0	0	0	0	0	0	0	0	0	0.02	0
H0475	0	0	0	0	0	0	0	0	0	0.1	0	0.02	0	0	0	0	0	0.02	0	0	0	0	0	0	0	0	0	0	0	0	0.04	0	0	0	0	0	0	0	0	0	0	0	0	0	0	0	0	0.12	0
H0479	0	0	0	0	0	0	0	0	0	0.24	0	0	0	0	0	0	0	0.08	0	0	0	0	0	0	0	0	0	0	0	0	0	0	0	0	0	0	0	0	0	0	0	0	0	0.02	0	0	0	0	0.04
H0741	0	0	0	0	0	0	0	0	0	0.06	0	0.14	0	0.02	0	0	0	0.02	0	0	0	0	0	0	0	0	0	0	0	0	0.02	0	0	0	0	0	0	0	0	0	0	0	0	0	0	0	0	0	0
[truncated: 392 more columns]

## Sheet: Species
SampleID	Acidaminococcus_intestini	Actinomyces_odontolyticus	Actinomyces_oris	Adlercreutzia_equolifaciens	Akkermansia_muciniphila	Alistipes_finegoldii	Alistipes_massiliensis	Alistipes_onderdonkii	Alistipes_shahii	Anaerofustis_stercorihominis	Anaerosporobacter_mobilis	Anaerostipes_caccae	Anaerotruncus_colihominis	Anaerovorax_odorimutans	Azospirillum_palatum	Bacteroides_barnesiae	Bacteroides_caccae	Bacteroides_cellulosilyticus	Bacteroides_clarus	Bacteroides_dorei	Bacteroides_eggerthii	Bacteroides_finegoldii	Bacteroides_fragilis	Bacteroides_intestinalis	Bacteroides_massiliensis	Bacteroides_nordii	Bacteroides_ovatus	Bacteroides_plebeius	Bacteroides_salyersiae	Bacteroides_stercoris	Bacteroides_thetaiotaomicron	Bacteroides_uniformis	Bacteroides_vulgatus	Bacteroides_xylanisolvens	Barnesiella_intestinihominis	Bilophila_wadsworthia	Blautia_coccoides	Blautia_glucerasea	Blautia_hansenii	Blautia_luti	Blautia_producta	Butyricicoccus_pullicaecorum	Butyricimonas_virosa	Catenibacterium_mitsuokai	Christensenella_minuta	Citrobacter_braakii	Cloacibacillus_porcorum	Clostridium_algidixylanolyticum	Clostridium_aminophilum
F0008	0.52	0.06	0	0	0.02	0.48	0.54	0.2	0	0.02	0.04	0	0.18	0	0	0	0.12	0.12	0	0	0	0	0.14	0	0	0	0.02	0	0	0.38	0	0.18	0.84	0	0.54	0	0	1.76	0	8.42	0.06	0.06	0.04	0	0	0	0	0	0.06
F0014	0	0.04	0	0.08	0	0.12	0	0.02	0.06	0	0.18	0	0.04	0	0.12	0	0.1	0	0	0	0	0	0	0.1	0	0.08	0.12	4.36	0	0.3	0.06	0.04	1.68	0.06	0	0	0.06	1.78	0.02	2.22	0.04	0.3	0.02	0	0	0	0	0	0
F0026	0	0.06	0	0	0.1	0.26	0	0.3	0.18	0	0.04	0	0.16	0	0	0	0	0	0	0	0	0	0.18	0	0	0	0.06	0	0	0	0.18	0.72	2.84	0	0	0	0	1	0.56	6.92	0	0.2	0	0	0	0	0	0.04	0
F0032	0	0	0	0	0	0.5	0	0.02	0.1	0	0.02	0	0.04	0.02	0	0	0	0.26	0	4.36	0	0.02	0	0.56	0	0	0	0	0	0	0.08	1.28	0.06	0.04	0.42	0	0	1.56	0.14	8.5	0.06	0.02	0	0	0	0	0	0.08	0
F0052	0	0.08	0	0	0.24	0.06	0	0.1	0.08	0	0	0	0.16	0	0.04	0	0.1	0.02	0	0.54	0	0.02	0	0	0.06	0.02	0	0	0	0	0	0.66	1.02	0	0.28	0	0	0.74	0	0.52	0.04	0.1	0	1.56	7.04	0	0.26	0	0
F0056	0	0.04	0	0	0	0.34	0	0	0	0	0	0	0	0	0	0	0	0	0	4.84	0	0	0.08	0	0	0	0.2	0	0	0.18	0	0.08	0.24	0.16	0	0.02	0	0.36	0.04	21.56	0.06	0.08	0	0	0	0	0	0	0.06
F0058	0	0	0.02	0.08	0.08	1.96	0	1.18	0.22	0	0.1	0.06	0	0.02	0.06	0	0.5	0	0	0	0	0	0.24	1.54	0	0.32	0.08	0	0	0	0.16	1.42	10.04	0.26	0.08	0.06	0	0.42	0.1	3.88	0.04	0.96	0.02	0	0	0	0	0.02	0.02
F0066	0	0	0	0	0.02	0.4	0	0.14	0.1	0	0.26	0.04	0.08	0	0	0	0	0	0	0.02	0	0	0.18	0	0	0	0.1	0	0	0	0.26	0.66	6.02	0	0	0	0	0.62	0.26	4.1	0.04	0.34	0	0	0	0	0	0	0
F0076	0	0	0	0.02	0	0.78	0	0.04	0.04	0	0.04	0	0.02	0.02	0	0	0	0.22	0	10.72	0	0.54	0	0.52	0	0	0	0	0	0	0.68	7.4	0.22	0.18	0.46	0.04	0	0.68	0.12	2.92	0.38	0.36	0	0	0	0	0	0.08	0.02
F0078	0	0	0	0.04	0	0.42	0	0.08	0.12	0	0	0	0.02	0	0.04	0	0.1	0	0	0	0	0	0	0.14	0	0.08	0.02	15.54	0	0.38	0.04	0.54	4.76	0.06	0	0	0.2	1.32	0.1	1.88	0	0.08	0.02	0	0	0	0	0	0
F0082	0	0.6	0.14	0	0	0.04	0	0	0	0	0	0.04	0	0	0	0	0	0	0	0.06	0	0	0	0	0	0	0.06	0	0	0	0	0	0	0	0	0	0	0.64	0	0.1	0.4	0	0	0	0	0	0	0	0
F0084	0	0	0	0.02	0	0.42	0	0.28	0.22	0	0	0	0	0	0	0	0.02	0	0	0.6	0	0.02	0	0	0.26	0	0.1	0	0	0.36	0	1.34	2.42	0	0.18	0	0	0.44	0.06	1.3	0	0.02	0.06	0	0	0	0	0	0.02
F0098	0	0.02	0	0.06	0.06	0.16	0	0	0	0	0	0	0.06	0	0	0	0	0	0	0.2	0	0	0.02	0.56	0	0	0.1	0	0	0.02	0	0.56	5	0	0	0.08	0	0.08	0	2.1	0.04	0	0	0	0	0	0	0	0
F0099	0	0	0	0	0	0	0	0	0	0	0.08	0	0.2	0	0	0	0	0	0	0	0	0	0	0	0	0	0	0	0	0	5.24	0	0	0	0	0	0	0.74	0	9.64	0.1	0.22	0	0	0	0	0	0	0.44
F0100	0	0	0	0	0.18	0.52	0	2.6	0	0	0	0.4	0.08	0	0	0	0	0	0	0.02	0	0	0	0	0	0	0	0	0	0	0	8.5	24.38	0	0	0	0.04	1.72	2.78	0.68	1.06	0.1	0	0	0	0	0	0	0.12
F0117	0	0	0.12	0	0	0	0	0	0	0	0	0	2.12	0	0	0	0	0.08	0.12	0	0	0	0	0	7.46	0	0	0.1	0	0	0	0.06	23.38	0.04	0	0	0.08	0	0.06	0	0.1	0	0	0	0	0	0	0	0.04
F0130	0	0.08	0.02	0	0	0.42	0	0.44	0.52	0.04	0.78	0.02	0.14	0	0.68	0.56	0.02	0.7	0	0.26	0.22	0	0.02	0.04	0.02	0.02	0.14	0	0	0	0.28	2.76	2.26	0.04	0.46	0	0.02	0.4	0.56	2.7	0.1	0.54	0.08	0	0	0	0.04	0	0.34
F0138	0	0.02	0	0.14	0	0	0	0.5	0.04	0	0.02	0.26	0.36	0.04	0	0	0	0.3	0	2.62	0	0	0	0	0	0	1.04	0	0	0	0.56	0	0.1	0	0	0	0	23.28	0.16	1.02	0.02	0	0	0	0	0.02	0	0	1.1
F0139	0	0	0.06	0	0	0.3	0	0.12	0.14	0	0.02	0.02	0.04	0	0.66	0.62	0	0.04	0	0.54	0.16	0	0	0.02	0	0	0.08	0	0	0	0.02	0.28	2.14	0	0.12	0.02	0	0.6	0.16	1.98	0.1	0.04	0	0	0	0	0.04	0	0.12
F0141	0	0.02	0	0	0	0	0	1	0.62	0	0	0.16	0.22	0	0	0	0	0.1	0	11.46	0	0	0	0	0	0	0.3	0	0	0	0.32	0	0.08	0	0	0	0	3.62	0.62	0.46	0.16	0.12	0	0	0	0	0	0	0.08
F0145	0	0	0	0.04	0	0.3	0	0	0.04	0	0	0.02	0.02	0	0.22	0	0.02	0	0	0	0	0	0	0.08	0	0.02	0.08	5.02	0	0.1	0.02	0.14	5.68	0.04	0	0	0.52	0.86	0.08	0.94	0.02	0.22	0.02	0	0	0	0	0	0
F0148	0	0	0	0	0	0.26	0	0.14	0.16	0	0.12	0	0.26	0	0	0	0	0	0	0	0	0	0.24	0	0	0	0.38	0	0	0	0.2	6.92	8.12	0	0	0	0	0.28	0	1.96	0	0	0	0	0	0	0	0	0.02
F0153	0	0	0	0.4	0	0.48	0	0.02	0.02	0.02	0	0.02	0	0	0	0	0	0	0	0	0	0	0.02	0.14	0	0	0.08	0	0	0.02	0	0.28	0.5	0	0.14	0	0	0.3	0.02	10.5	0.16	0.32	0	0	0	0	0	0.08	0.06
F0155	0	0	0	0	0	0	0	0	0.04	0	0	0.02	0.02	0	0	0	0	0.04	0	0.6	0	0	0	0	0	0	0.18	0	0.02	5.88	0	0.98	3.04	0	0	0.02	0	0.4	0	0.58	2.2	0	0.06	0.02	0	0	0	0.14	0.22
F0170	0	0	0	0.04	0	0.06	0	0	0.04	0	0	0	0.04	0	0	0	0	0	0	0.18	0	0	0.02	0.16	0	0	0.06	0	0	0.04	0.02	0.82	2.82	0	0.2	0.02	0	0.04	0.02	5.86	0.12	0.1	0	0	0	0	0	0.02	0.02
F0171	0	0	0.04	0.04	0	0.38	0	0	0.1	0	0.08	0	0.02	0	0.42	0	0	0	0	0	0	0	0	0.22	0	0	0.02	4.84	0	0.18	0.08	0	3.76	0.02	0	0	0.02	0.58	0.12	0.84	0.04	0.22	0.04	0	0	0	0	0	0
F0177	0	0	0	0	0	0	0	0	0	0	0.3	0.52	0.24	0	0	0	0	0	0	0	0	0	0	0	0	0	0	0	0	0	3.3	0	0	0	0	0	0.04	1.06	0.1	0	2.18	0.06	0	0	0	0	0	0	0.14
F0181	0	0.02	0	0	0	0.24	0	0.14	0.06	0	0	0	0.24	0	0	0	0	0	0	0	0	0	0.16	0	0	0	0.16	0	0	0	0.22	4.22	1.96	0	0	0	0	0.44	0	4.78	0	0	0	0	0	0	0	0.02	0
H0001	0	0	0.02	0.18	0.02	0.1	0	0.02	0	0.06	0	1.08	0.12	0.84	0	0	0.04	0	0.18	0.24	0.24	0.16	0.04	0	0.14	0	1.38	0	0	0.74	0.06	0.7	1.42	0.2	0.12	0.04	0.84	2.88	0.28	4.2	1.08	0.44	0	0.08	0	0	0	0.02	0.32
H0013	0	0	0	0.04	0.08	1.4	0	1.42	0.28	0	0.28	0.04	0	0	0.04	0	0.08	0	0	0	0	0	0.14	0.82	0	0.28	0	0	0	0	0.28	2.92	7.28	0.56	0.62	0.02	0	0.86	0	6.74	0.12	1.12	0.26	0	0	0	0	0	0.06
H0020	0	0	0	0	0	0.12	0	0	0.02	0	0	0.02	0.36	0	0	0	0	0	0	0	0	0	0	0	0.16	0	0.04	0	0	0	0	0	1.68	0	0	0	0	0.12	0	0.24	0	0	0.04	0	0	0	0	0.04	0
H0054	0	0	0	0	0	0.04	0	0	0.02	0	0	0	0.1	0	0	0	0	0	0	0	0	0	0	0	0.04	0	0	0	0	0.02	0	0.06	0.12	0	0	0.02	0	0.02	0	0	0.34	0	0	0	0	0	0	0	0
H0055	0	0	0	0	0.06	0.12	0	0	0	0	0	0	0.16	0	0.1	0	0	0	0	0.9	0	0.02	0	0.08	0.38	0	0	0.06	0	0	0	0.92	2.28	0.04	0.02	0.02	0	0.44	0	1	0	0.02	0	0.98	4.04	0	0.12	0	0
H0060	0	0	0	0.16	0	0.74	0	0	0	0	0	0.02	2.98	0	0	0	0	0.44	0	0.02	0.02	0.16	0	0	1.26	0	0.42	0	0.4	0.02	0.7	1.16	1.16	0	0	0.02	0.58	0.1	0	0.14	1.24	0	0	0.02	0	0	0	0	1.72
H0063	0	0	0	0	0	0.22	0	0.06	0.14	0	0	0	0.44	0	0	0	0	0	0	0	0	0	0	0	0.68	0	0.02	0	0.02	0.06	0.02	0.12	9.6	0	0.02	0	0	0.22	0	0.82	0.08	0	0.04	0	0	0	0	0.02	0.02
H0065	0	0	0.06	0.04	0	1.78	0	0.8	0.82	0	0	0.02	0.02	0	0	0	0	0.02	0	0.42	0	0.02	0	0	1.2	0	0.04	0	0	2.4	0	1.2	3.96	0.02	0.24	0.16	0	0.06	0	0.22	0.02	0	0.22	0	0	0	0	0	0.58
H0070	0	0	0	0.02	0	0.28	0	0.2	0.12	0	0	0	0.04	0	0	0	0.08	0	0	0.5	0	0.02	0	0	1.56	0	0.02	0	0	0.58	0	0.74	1.06	0.02	0.02	0	0	0.62	0	2.64	0.04	0.02	0.06	0	0	0	0	0	0.16
H0074	0	0.08	0	0	0	0	0	0	0	0	0	0.02	0	0	0	0	0.08	0	0	0.28	0.26	0	0	0	0.18	0	0.08	0	0	0.12	0	0.16	1.94	0	0.02	0	0	0.04	0.04	0.5	0.06	0.02	0	0.02	0	0	0	0	0
H0085	0	0	0	0.04	0.42	0.02	0	0.04	0.1	0	0	0	0.1	0	0.06	0	0.14	0.02	0	0.52	0	0	0	0.02	0	0	0	0.04	0	0	0	0.98	0.78	0	0.16	0	0	0.8	0.02	1.22	0.02	0	0	1.52	7.1	0	0.5	0	0
H0086	0	0.02	0	0.04	0.08	1.74	0	3	0.64	0	0.12	0.04	0	0	0	0	0.08	0	0	0	0	0	0.18	1.1	0	0.04	0.22	0	0	0	0.04	2.38	13.48	0.58	0.16	0	0	1.76	0	5.3	0.04	1.56	0.08	0	0	0	0	0	0
H0148	0	0	0	0.06	0	0.48	0	0.04	0.28	0	0	0	0.08	0.04	0	0	0	0.08	0	0.9	0	0.04	0	0.42	0	0	0	0	0	0	0.02	3.7	0	0	0.04	0	0	0.08	0.04	0.6	0.76	0.02	0	0	0	0	0	0.04	0
H0149	0.4	0.14	0.12	0	0.02	0.08	0.04	0.1	0	0.02	0.34	0	0.34	0.06	0	0	0.18	0.04	0	0	0	0	0.46	0	0	0.02	0	0	0	0.1	0.06	0.4	0.4	0	0.18	0	0	4.28	0	13.2	0.06	0.04	0.02	0	0	0	0	0	0.06
H0172	0	0	0	0	0	0.12	0	0.08	0.1	0	0	0	0.02	0	0	0	0.08	0	0	0.06	0	0	0	0	0	0	0.06	0	0	0.18	0	0.14	0.48	0	0.14	0.02	0	0.1	0.02	0.18	0.06	0	0	0	0	0	0	0	0.5
H0180	0	0	0	0	0	0.02	0	0.02	0.02	0	0	0	0.04	0	0.02	0	0	0.02	0	0.42	0	0	0	0	0.06	0	0	0.06	0	0	0	0.66	2.84	0.04	0.02	0	0	0.06	0.02	0.26	0.02	0	0	0.12	4.46	0	0.14	0	0
H0202	0	0.02	0	0	0	0.32	0	0.14	0.02	0	0	0	0	0	0.1	0	0.02	0	0	0	0	0	0	0.56	0	0.06	0.2	9.72	0	0.18	0.04	0.36	4.72	0.06	0	0	0.12	0.7	0.1	1.5	0.02	0.1	0.04	0	0	0	0	0	0
H0210	0	0	0	0.04	0	0.46	0	0.02	0.04	0	0.04	0	0.02	0.04	0	0	0	0.32	0	9.9	0	0.38	0	1.26	0	0.06	0	0	0	0	0.22	4.18	0.18	0.2	0.22	0	0	0.82	0.26	11.9	0.36	0.42	0	0	0	0	0	0.02	0.02
H0211	0	0	0	0	0.02	1.08	0	1.16	0.12	0	0.02	0.02	0.02	0	0.22	0	0.06	0	0	0	0	0	0.66	2.22	0	0.32	0.06	0	0	0	0.02	0.38	9.94	0.3	0.44	0	0	0.52	0.06	2.84	0.08	0.58	0.12	0	0	0.04	0	0.04	0
H0270	0	0	0	0.04	0	0.02	0	0	0	0.1	0	0	0.74	0	0	0	0	0.26	0	0.02	0	0.16	0.04	0	0.5	0	0.32	0	0	0	0.14	0.02	1.96	0.02	0	0.08	0.32	3.9	0	31.82	0.66	0.04	0.02	0	0	0	0	0	1.8
H0277	0	0	0	0.04	0	1.58	0	1.12	1.5	0	0.02	0	0.06	0	0	0	0.02	0	0	1.46	0	0.04	0	0	1.46	0	0.2	0	0	0.7	0.02	1.6	3.2	0	0.2	0.02	0	0.48	0.06	0.88	0.02	0	0.42	0	0	0	0	0	0.16
H0280	0	0	0	0	0	0.94	0	0.16	0.22	0.06	0.1	0.02	0.04	0	0.02	0	0.14	0.14	0	0	0	0.38	0.06	0.24	0	0.02	0.16	0	0.56	0.14	0.04	1.32	9.74	0	0.54	0	0	2.92	0.56	11.96	0.06	0.7	0.26	0	0	0	0	0.12	0.02
H0281	0	0	0	0	0	0.66	0	0.46	0.24	0	0	0.04	0.02	0	0	0	0.12	0	0	0.02	0	0	0	0	0.1	0	0.1	0	0	0.18	0	0.42	0.46	0	0.16	0.02	0	0.22	0.02	1.08	0.02	0	0	0	0	0	0	0	0.16
H0289	0	0	0	0	0.1	0	0	0	0.02	0	0	0	0.18	0	0	0	0	0	0	0.46	0	0	0	0.02	0.02	0	0	0.02	0	0	0	0.52	1.36	0	0.02	0	0	0.16	0	0.14	0.04	0.02	0	0.86	6.7	0	0.24	0	0
H0303	0	0.04	0.02	0.2	0.04	0.46	0	0.02	0.02	0	0	0.3	0.34	0.24	0	0	0	0.08	0	0	0.12	0.02	0.04	0	0.26	0	0.06	0	0.06	0.16	0.04	1.4	1.6	0.06	0	0	0	4.54	0	8.32	0.88	0.1	0	0	0	0	0	0	0.02
H0322	0	0.02	0	0.12	0	0.26	0	0.08	0.1	0	0	0	0.02	0	0	0	0.1	0	0	0	0	0	0	0.26	0	0.08	0.18	8.16	0	0.72	0.06	0.54	4.14	0.12	0	0	0.02	0.96	0.02	2.1	0.2	0.16	0.08	0	0	0	0	0	0
H0323	0	0	0.02	0.04	0	0.14	0	0.04	0.12	0	0	0	0.06	0	0	0	0	0	0	0.94	0	0.02	0	0	0.28	0	0.02	0	0	0.16	0	0.38	3.2	0	0.02	0.04	0	0.3	0.02	1.14	0.02	0	0.06	0	0	0	0	0	0.1
H0349	0	0	0	0	0	0.92	0	0.06	0.24	0	0	0.12	0.1	0	0	0	0.02	0	0.62	0	0	0	0	0	0	0	0	0	0	0	0	8.32	12.62	0	0	0.02	0.32	0.58	0.16	0	0.32	0.1	0	0	0	0	0	0	0.28
H0368	0	0	0	0.24	0	0.8	0	0	0.04	0	0	0	1.84	0	0	0	0	0.22	0	0	0	0.02	0	0	0.26	0	0.08	0	0	0	0.06	1.84	0.28	0	0	0	0	4.96	0.16	15.24	0.14	0.08	0	0.02	0	0	0	0	0.64
H0372	0	0.06	0	0.02	0	2.84	0	3.5	0.8	0	0.14	0.14	0	0	0	0	0.18	0	0	0	0	0	0	2.8	0	0.16	0.06	0	0	0	0.18	1	19.76	0.68	0.42	0.02	0	0.26	0	2.48	0.12	1.2	0.52	0	0	1.84	0	0.02	0.12
H0377	1.56	0	0.02	0	0	0.74	0.46	0.48	0	0.02	0.7	0.22	0.34	0	0	0	0.04	0.46	0	0	0	0.12	0.36	0	0	0.06	0	0	0	1.32	0.78	1.46	2.9	0	0.62	0	0	2.14	0	5.98	0.02	0.06	0.14	0	0	0	0	0	0.02
H0391	0.28	0.06	0.08	0	0.04	0.1	0	0.12	0	0	0.04	0.06	0.48	0.02	0	0	0.02	0.32	0	0	0	0	0.82	0	0.04	0	0.02	0	0	0.16	0.28	0.34	0.64	0.36	0.3	0	0.04	3.28	0	20.38	0.06	0	0.02	0	0	0	0	0	0.44
H0392	1.2	0.02	0.02	0.04	0	0.18	0	0.06	0.1	0	0	0	0.24	0.02	0	0	0	0	0	0	0	0	0.38	2.08	0	0	0	0	0	0.54	0.62	0.96	2.34	0	0.6	0	0	1.38	0.02	7.74	0.02	0.36	0	0	0	0	0	0	0.36
H0407	0	0	0	0	0	0.08	0	0	0	0.02	0	2.58	1.34	0	0	0	0	0	0.22	0	0	0	0	0	0	0	0	0	0	0	0	0.04	0.4	0	0	0.02	0.5	0.08	0.22	0	0.62	0.16	0	0	0	0	0	0	0.64
H0427	0	0.06	0	0	0.02	0.06	0	0.08	0	0	0	0	0.06	0	0.18	0	0	0	0	0.2	0	0	0	0.02	0.14	0	0	0.04	0	0	0	0.88	2.66	0	0	0	0	0.12	0	0.34	0	0	0	2.7	3.34	0	0.02	0	0
H0447	0	0.04	0	0.04	0.92	1.68	0	3.12	0.24	0	0.04	0	0	0.02	0.08	0	0.14	0	0	0	0	0	0.36	1.26	0	0.28	0.04	0	0	0	0.06	2.44	2.98	1	1.16	0	0	1.02	0	9.9	0.02	1	0.08	0	0	0	0	0.02	0.02
H0456	0	0.04	0	0.02	0.08	1.38	0	3.12	0.58	0	0.06	0	0	0	0	0	0.08	0	0	0.04	0	0	0.44	1.4	0	0.2	0.04	0	0	0	0.2	2.06	4.68	0.42	0.66	0	0	0.56	0	5.36	0.02	0.94	0.2	0	0	0	0	0.04	0
H0475	0	0	0	0.12	0	0.9	0	0.68	0.14	0	0	0	0.04	0.04	0	0	3.96	0	0	0.1	0	0.04	0	0	0.08	0	0.16	0	0	0.3	0	0.2	0.38	0	0.36	0	0	0.48	0.02	1.76	0.02	0.08	0.06	0.02	0	0	0	0	2.42
H0479	0.22	0.06	0.1	0	0	0.02	0	0	0	0.08	0	0.04	0.34	0.06	0	0	0.02	0.02	0	0	0	0	0.06	0	0	0	0	0	0	0	0	0	0.04	0	0.02	0	0.02	3.42	0	16.78	0.44	0.08	0	0	0	0	0	0	0.1
H0741	0.22	0	0.06	0	0	0	0	0	0.14	0.28	0	0.06	0.02	0	0	0	0.18	0.5	0	3.02	0	0	0.04	0	1.9	0	1.5	0	0	0	0.24	0.72	0.04	0	0.1	0.06	0	0.1	0.3	0.54	0.32	0.1	0	0	0	0	0	0	0.16
[truncated: 296 more columns]

## Sheet: Picrust2ec
SampleID	EC.1.1.1.1	EC.1.1.1.100	EC.1.1.1.103	EC.1.1.1.105	EC.1.1.1.108	EC.1.1.1.11	EC.1.1.1.122	EC.1.1.1.125	EC.1.1.1.130	EC.1.1.1.132	EC.1.1.1.133	EC.1.1.1.136	EC.1.1.1.137	EC.1.1.1.14	EC.1.1.1.140	EC.1.1.1.157	EC.1.1.1.159	EC.1.1.1.169	EC.1.1.1.17	EC.1.1.1.173	EC.1.1.1.179	EC.1.1.1.18	EC.1.1.1.193	EC.1.1.1.2	EC.1.1.1.202	EC.1.1.1.203	EC.1.1.1.205	EC.1.1.1.206	EC.1.1.1.215	EC.1.1.1.219	EC.1.1.1.22	EC.1.1.1.23	EC.1.1.1.25	EC.1.1.1.251	EC.1.1.1.26	EC.1.1.1.261	EC.1.1.1.262	EC.1.1.1.264	EC.1.1.1.267	EC.1.1.1.27	EC.1.1.1.271	EC.1.1.1.276	EC.1.1.1.28	EC.1.1.1.281	EC.1.1.1.282	EC.1.1.1.284	EC.1.1.1.287	EC.1.1.1.289	EC.1.1.1.29
F0008	4876.14	10490.5	25.06	0	0	0	0	55.48	4.48	0	3286.21	21.5	192.18	3259.83	552.15	1719.31	468.48	1970.48	869.15	0	0	436.25	2073.27	0	7	0	3672.65	0	0.48	18	2716.18	3210.77	5264.48	0.48	2	807	221.27	0.28	3592.27	3643.25	189.07	0	1640.92	79	0.48	8.48	10	0	2446.75
F0014	5713.27	10437.6	9.5	0	0	0	0	76	9	0	4001.78	446.83	80.83	2202.33	81.75	2915.33	197.5	2200.99	155.25	0	0	969	2535.96	0	1	0	4129.32	4	0	5	2857.21	3808.96	5127.32	0	17	271	513.38	0	4107.46	4255.64	623.09	0	868.63	7	0	0	6	0	3252.83
F0026	5121.48	11505.6	31.17	0	0	0	0	24	4	0	3676.17	298	13.2	3158.17	424.5	2594.83	182.5	2669.42	488	0	0	571	2611.83	0	0	0	3982.11	0	0	8	2877	3804.75	5494.53	0	2	692.5	389.42	0	3969.33	3388.27	542.42	0	1685.67	87	0	0	6	0	2986.75
F0032	5224.95	12637.9	106.18	0	54	0.33	2	81.16	12.51	0	4188.53	90	7.33	3356.49	925.01	2809.87	422.85	3393.81	931.68	0	2	782.16	2446.25	2	3.66	0	4204.18	0	4.18	2	2872.89	4022.55	5891.2	4.18	5.33	882	569.24	3.85	3979.75	3258.89	766.09	0	2723.8	96	3.85	9.18	27	27	2449.18
F0052	6548.28	9708.17	40.06	0	1.5	0	5.75	99.7	12.96	1.5	4167.16	23.5	98	1605.53	406.35	3245.36	128.06	1524.2	516.1	0	0	342.5	2796.89	0	0	0	4317.53	2	6.46	7	3444.54	4237.72	4862.73	6.46	3	129	249.62	6.46	4300.39	3998.62	258.96	0	699.36	48	6.46	7.96	0	0	1831.74
F0056	5350.33	12102.6	66.71	0	0	0	14.25	69.21	40.96	0	3663.46	60	7.66	3905.25	422.46	1677.29	591.96	2766.09	573.21	0	0	284.5	2306.03	0	4	0	3912.65	0	29.21	9	2482.54	3621.62	5818.99	28.96	8	1338	468.96	28.96	3675.53	3927.81	707.71	0	2430.42	4	29.21	34.21	2	0	2400
F0058	4518.64	11808.1	33.19	0	0	0	1	95.51	8.02	0	4215.24	34	130	2892.98	363.11	2978.02	157.86	2952.97	541.61	0	1	488	2972.81	1	2.33	0	4317.47	0	1.86	36	3604.39	4027.98	5735.31	1.86	5.33	514.5	1343.89	1.86	4210.81	3509.24	1844.11	0	1745.26	13	1.86	5.86	4	0	2990.98
F0066	4766.82	10907.2	20.58	0	0	0	0	47	4	0	3667.41	159.5	4.58	2372.08	358	2786.75	135.75	2577.16	408	0	1	399.75	2714.75	1	0	0	3790.58	0	0	9	3232.08	3736.08	4898.33	0	2	519.5	441.83	0	3784	2720.5	795.58	0	1596.08	246	0	0	6	0	2879.5
F0076	4947.28	11400.2	86	0	10	0	0	48.65	22.66	0	5070.73	24	1	2074.57	645	2634.16	186	3344.36	658	0	3	1002.5	3113.7	3	2.33	0	4328.03	0	0	4	4357.2	4234.95	5117.7	0	6.33	357	1405.11	0	4203.7	2337.58	2096.32	0	2416.37	206	0	0	5	5	3040.48
F0078	5551.07	11011.9	20.25	0	0	0	0	26	8.33	0	4375.21	123	92.67	1849.75	114.5	2518.17	188	2811.2	212	0	0	352.75	3157.5	0	1	0	4278.87	2	0	6	4316.09	4081.5	5182.87	0	23	248.5	1282.5	0	4260.5	3393.24	1515.33	0	1047	5	0	0	4	0	3492.5
F0082	2502.56	2782.74	26.43	0	0	0	13.25	76.33	29.34	0	1135.91	380	2.5	797.07	136.43	559.34	135.68	1085.34	152.18	0	0	114.75	174.01	0	2.33	0	1682.51	0	24.68	8	339.76	787.68	1787.18	24.68	3.33	39	130.67	24.68	791.01	2532.84	143.01	0	225.36	0	24.68	25.68	0	0	740.73
F0084	5309.85	9728.63	12.39	0	2	0	0	100.85	9.14	0	4052.41	75	27.17	2294.42	126.1	1921.02	87.64	1752	198.6	0	0	218.25	1739.85	0	5	0	3630.66	0	0.14	53	3332.03	3117.77	4221.16	0.14	4	344	339.19	0.14	3559.35	3171.94	442.15	0	1036.5	225	0.14	4.64	1	1	2727.71
F0098	4507.27	8509.39	68.39	0	46	0	0	163.79	25.8	0	3307.61	111.5	866.41	1521.07	25.64	2387.05	228.39	1786.22	1205.64	0	0	129.25	2570.84	0	1.33	0	3346.3	5	0.14	3	2882.84	3110.84	4659.72	0.14	2.33	332	444.75	0.14	3207.59	3491.93	663.46	0	1693.4	37	0.14	2.14	25	23	2759.48
F0099	5664.1	12331.3	76.2	0	2	0	0	214.5	73.52	0	5446.77	52.83	55.28	3956.39	200.45	1654.77	318.95	2090.39	284.45	0	1	736	2164.19	1	27.66	0	4162.59	1	2.2	42	3758.86	3986.69	5445.43	2.2	31.66	721	527.18	2	4077.44	3621.19	2004.86	0	1724.15	62	2.2	22.2	11	1	3477.96
F0100	3106.72	12628.5	178	0	158	0	0	433.65	91.66	0	4627.81	42.5	0.67	3953.57	118	2597.66	513	2697.81	198	0	15	787.5	3104.08	15	37.33	0	4283.98	2	0	31	4744.58	4136.58	5292.65	0	57.33	266	1839.74	0	4178.58	3084.97	2844.33	0	1838.75	31	0	10	79	79	4332.23
F0117	5644.2	10839.2	366	0	3.5	0	0	413.29	18	1.5	4096.65	216.83	77.32	3806.58	31.29	740.79	664.5	2445.53	1127.79	0	4	92	1396.88	4	23	0	4010.77	0	0	122.5	3952.71	3395.21	4152.52	1	13	836	1397.88	0	3394.21	3710.54	2351.26	0	2616.46	8	0	117.5	1	1	3263.12
F0130	5335.89	11595.6	40.95	0	4	0	0	164.05	20.33	0.8	4506.72	29.5	9.49	3017.79	890.5	3294.23	277.4	2616.23	934	0	5	896.75	2548.41	5	5.33	0	4481.82	0	0	72	2749.64	4306.08	5604.87	0	12.33	456.5	502.67	0	4324.41	3659.32	648.96	0	1632.68	19	0	4.5	8	2	2519.18
F0138	5408.49	13014.2	143.27	0	68	0	0.5	251.87	30.48	0	4590.54	154.5	282	5188.82	554.52	1639.48	848.82	2919.56	1234.52	0	1	522.75	2161.85	1	7.33	0	4287.28	0	6.02	62	3463.6	4000.1	6594.95	5.82	11.33	1337	810.46	5.22	4185.35	4670.98	1185.35	0	2676.54	17	5.82	6.02	46	34	3440.73
F0139	5145.38	10271.6	42.4	0	8	0	0	143.7	26.82	0	3524.39	26	0.33	1532.81	387	3142.39	110.4	2898.15	395	0	5	389	2157.65	5	5.66	0	3659.41	0	0	30	2166.33	3541.9	4166.38	0	15.66	285	252.82	0	3565.65	1732.77	348.33	0	1420.34	16	0	4	6	4	2172.86
F0141	4654.6	10864.8	88.57	0	64	0	1.75	227.12	28.64	0	4995.48	101	177.75	3545.89	1023.82	1720.89	520.07	2720.55	1412.07	0	7	909.25	2008.73	7	5.66	0	4425.64	0	5.82	12	3333.48	4288.48	5805.48	5.32	13.66	386	1153.8	5.32	4348.48	4357.16	1753.48	0	2766.89	37	5.82	6.82	32	32	3011.46
F0145	5487.04	10292.1	16.25	0	0	0	0	51	9.83	0	4143.98	144	468.67	1736.83	51	2645.66	139	1840.87	531.5	0	0	312.25	2740.86	0	3	0	4120.53	3	0	8	3655.27	3699.36	5310.53	0	43	161.5	621.53	0	4111.86	4087.17	880.9	0	1232.28	10	0	0	2	0	3111.08
F0148	4792.9	10318.5	27.75	0	10	0	0	39.65	0.66	0	4316.32	282.5	162.08	2184.07	471	2251.66	123.25	2631.32	708	0	0	737.75	2503.99	0	0.33	0	3781.4	0	0	5	3726.08	3665.58	4865.07	0	2.33	203	895.24	0	3711.24	2657.81	1313.83	0	1522	12	0	2	11	5	3170.23
F0153	5115.94	11535.3	103	0	14	0	0	146.65	82.66	0	4139.62	74.5	122.17	3297.82	147	1614.99	637.5	2520.07	524.5	0	0	222.5	1862.79	0	3.33	0	3893.57	8	0	21	2474.79	3664.04	5503.66	0	3.33	746.5	502.87	0	3839.29	3604.81	244.84	0	2308.88	67	0	0	43	7	2677.73
F0155	3989.31	10923	81.25	0	46	0	0	307.65	20.66	0	6608.37	79.5	9.1	2489.82	15.58	2212.33	574	3912.55	153.58	0	103	1133.25	1198.56	103	6.33	0	4839.29	0	0	124	3964.7	4681.06	5274.13	0	113.33	251	678.97	0	4475.06	5280.45	845.65	0	2794.51	6	0	2	45	23	4299.03
F0170	4405.61	8584.58	51.75	0	12	0	0	209.3	42.32	0	3388.89	202	249.53	2288.64	60.5	1511.15	557.5	2234.39	1054.5	0	0	201.75	1858.74	0	2.66	0	2979.34	1	0	1	2500.99	2798.24	4100.1	0	2.66	856	436.73	0	2858.74	2900.84	585.91	0	1632.5	41	0	0	8	6	2437.46
F0171	5819.75	9926.75	11.25	0	0	0	0	49	10.5	0	4281.25	21.5	452.5	1486.5	71.25	2436	130	1593	535.75	0	0	92.75	2516.25	0	0	0	4091.25	3	0	3	3677.75	3586.5	4981.25	0	30	133.5	522.25	0	4060.75	3971	694.5	0	1113.5	2	0	1	2	0	2860.75
F0177	6210.86	11147.7	93.43	0	16	0	1	372.48	78.45	0	5649.92	84	17.5	3458.04	132.43	1349.95	244.43	2288.69	503.43	0	60	1106	1471.94	60	16.01	0	4201.01	0	3.43	82	4028.77	3938.77	4873.33	3.43	82.01	518	453.46	3.43	3845.77	3634.8	1371.44	0	2006.19	41	3.43	19.43	18	8	3354.39
F0181	4872.75	12332.4	31	0	10	0	0	14.65	1.66	0	4365.92	296.5	11.85	4020.57	2698.5	2889.41	217.25	3395.87	2793.5	0	0	2047.5	2733.87	0	0.33	0	4236.72	0	0	1	2680.46	4168.13	6182.89	0	0.33	396	651.37	0	4160.12	3980.34	739.09	0	1685.13	5	0	1.5	5	5	2531.48
H0001	5503.73	13418.4	207.52	0	6	2.33	0	276.55	45.14	0	5159.82	62.83	174.98	5413.42	291.98	2066.14	584.39	2982.42	483.93	0	60	969.45	2163.42	60	10.33	0	5032.59	0	2.94	168	3218.79	4714.91	6399.55	1.14	67	591.5	1283.75	0.14	4573.17	4814.3	1188.88	0	1523.35	54	0.14	89.44	11	3	4376.16
H0013	4663.54	13363.6	48.33	0	2	0	0	320.65	10.16	0	4605.58	12.5	0	3176.82	415	3428.24	125.5	3662.54	475	0	3	607.5	3098.54	3	4.33	0	4318.79	0	0	249	4020.29	4181.79	5743.54	0	10.33	696.5	1241.7	0	4232.54	3417.83	1704.59	0	1555.46	24	0	3	3	1	3159.48
H0020	4992.46	8298.8	15.64	0	8	0	0	32.14	10.14	0	2998.6	19	10	853	69.14	2329.14	33.14	2334.84	73.14	0	0	63.5	2234.95	0	2	0	2921.65	0	0.14	1	2476.69	2873.54	3060.65	0.14	5	75	139.04	0.14	2886.45	928.47	204.54	0	247.03	25	0.14	1.14	4	4	2748.4
H0054	3743.53	6068.35	33.08	0	22	0	0	206.88	42.28	0	4632.97	54.5	707.5	1596.5	120.58	1178.78	821.78	1270.38	360.58	0	12	219	343.66	12	17	0	2722.33	0	1.08	23	2705.83	2648.25	2893.33	0.28	33	139	90.88	0.28	2641.66	4026.05	99.08	0	2959.66	19	0.28	9.08	17	11	783.5
H0055	6745.72	10203	29.2	0	0	0	0	44.7	2.5	0	4395.8	40	57	1499.5	326	3422.53	120.7	1593.32	382	0	0	310	3222.65	0	0	0	4398.65	0	112	5.5	3679.81	4321.15	5023.05	0	0	177	570.95	0	4382.65	3957	519.74	0	720.45	9	0	112	0	0	1852.2
H0060	6227.19	16090.5	413.75	0	114	0	0.5	1822.15	7.16	0	3479.62	218	2.38	4170.5	2871.13	1087.16	771	3449.38	2601.05	0	32	3345.96	1768.03	32	3.33	0	5844.29	0	0.5	224	2870.98	3957.24	3933.13	0.5	36.33	932.5	741.69	0.5	2417.53	7388.69	1251.78	0	4492.5	9	0.5	590	71	57	3749.39
H0063	4941.76	8872.8	19.25	0	18	0	0	44	8	0	3392.8	23	9.83	1290.67	107	2019.5	42.5	2166.72	138.5	0	3	148.08	2193.67	3	3	0	3124.97	0	0	4	2870.59	3061.67	3402.8	0	7	209.5	393.5	0	3094.67	1349.1	843.25	0	681.17	39	0	0	9	9	2784.33
H0065	5315.65	8863.5	48.28	0	26	0	0.5	56.21	5.78	0	3667.69	63.5	167	2020.36	23.71	1642.38	240.28	1484.05	275.71	0	0	158.5	1246.11	0	15	0	3781.97	0	0.78	41	3373.12	2794.69	4120.64	0.78	23	142	587.86	0.78	3671.61	3316.31	691.26	0	1155.75	9	0.78	3.78	15	13	2606.93
H0070	4499.97	8131.55	15.01	0	0	0.33	0	49.07	5.43	0	2654.38	218.1	9	1983.86	17.52	1651.4	209.43	1763.15	187.24	0	0	292.91	1599.19	0	3.33	0	3133.42	0	0.76	34	2293.93	2441.77	3644.29	0.76	2	409.05	288.05	0.43	3044.19	2918.03	346.69	0	1178.89	14	0.43	4.26	0	0	1824.78
H0074	8871.18	11764	6	0	2	0	0	23.44	3.32	0	2562.6	1.5	44.33	2616.42	150.14	146.08	28	6639.68	231.14	0	1	92	2345.66	1	3.66	0	6709.77	0	0	3	2460.13	401.91	2665.11	0	3.66	41	141.9	0	360.66	4582.38	261.95	0	229.39	0	0	2089.83	1	1	358.65
H0085	6156.19	9872.68	25.71	0	0	2	0	49.36	1.87	0	4194.16	20	81	1978.32	708.71	3126.04	144.21	1617.54	785.21	0	0	558	2643.53	0	0.33	0	4256.46	0	31.71	9	3205.54	4185.2	4936.13	0.71	1.33	206.5	325.86	0.71	4234.53	4176.19	261.77	0	571.83	12	0.71	33.71	0	0	1864.73
H0086	4967.5	13164.3	58.08	0	0	0	0	379.3	7.32	0	4382.47	132	0	2982.14	344	3236.15	162.5	3809.68	513	0	0	725.25	2965.37	0	2.66	0	4189.6	0	0	298	3777.62	4042.87	5297.77	0	4.66	877.5	961.19	0	4112.37	3480.46	1477.67	0	1949.96	5	0	3	0	0	2740.96
H0148	4131.91	7799.85	31.89	0	14	0	0.5	82.89	13.64	0	3871.96	32	563.75	2855.25	1265.14	2583.72	707.39	1528.69	1336.14	0	3	1123	1453.97	3	1	0	3154.52	0	0.89	3	2348.13	3113.97	4087.02	0.64	4	228.5	397.47	0.64	3079.72	4301.85	384.89	0	1425.86	57	0.89	0.89	7	7	1549
H0149	5331.7	12264.2	16.58	0	0	0	0.25	76.25	6.25	0	3512.39	32	148.45	4397.16	679.17	2264.25	495.5	2644.73	932.92	0	0	519.5	2417.41	0	6	0	4185.34	0	0.25	18	2677.07	3792.66	6097.01	0.25	3	1206	160.66	0.25	4001.66	4273.09	166.91	0	1963.33	140	0.25	8.25	4	0	2859.25
H0172	5704.88	8161.76	34.75	0	4	0	0	63.59	6.32	0	3073.72	97.5	687.33	1277.72	101.04	1877.94	207	958.68	972.04	0	0	103.75	1381.79	0	18.66	0	3779.77	0	2	33	3025.28	2034.12	4735.61	2	1.66	145	78.19	3	3678.79	4498.39	119.67	0	1157.79	3	2	2	6	2	1723.75
H0180	6228.5	9625.7	35.08	0	6	0	0.25	55.08	7.02	6	4026.27	15	22.33	1333.25	462.93	3342.41	79.08	1707.16	492.18	0	0	373.5	2992.99	0	0	0	4105.32	1	0.68	6	3436.65	4038.49	4692.12	0.68	0	79.5	338.09	0.68	4097.99	3590.83	409.5	0	464.52	19	0.68	6.68	0	0	1871.9
H0202	4805.09	10310.6	14.5	0	0	0	0	24.65	6.49	0	4582.28	64	141.33	1667.32	28.5	2403.66	138	2546.73	193	0	0	172	2422.29	0	0.33	0	4105.65	1	0	6	3426.79	3828.54	5091.32	0	26.33	173.5	925.2	0	4072.79	3791.64	1145.92	0	989.71	8	0	0	2	0	3423.98
H0210	5456.52	13423.8	91	0	30	0	0	123.35	25.34	0	4891.77	58.5	18.83	4105.51	1207.08	2479.17	299.5	3309.07	1223.08	0	4	1185.5	3192.45	4	5.67	0	4590.48	0	0.5	6	3885.52	4493.2	6410.65	0	11.67	848.5	1181.79	0	4394.45	3861.9	1716.74	0	2348.61	122	0	0.5	17	15	3463.02
H0211	4293.26	11307.9	55.85	0	0	0.2	0	116.28	12.5	0	4064.72	12.18	1	2391.86	107.3	2371.11	157.5	2905.83	157.69	0	1	215.69	2864.92	1	1.53	0	3841.17	0	0.6	59	3644.82	3658.42	4808.48	0.2	10.33	334.09	1140.46	0	3696.92	2635.21	1682.79	0	1453.27	31	0	6.6	0	0	2983.83
H0270	6982.41	16424.4	334.39	0	14	2.5	0.25	375.89	75.39	0	4783.05	104	20	6456	0.64	1937.89	446.39	3722.44	984.39	0	16	326	3022.14	16	6	0	4980.94	0	2.89	226	3356.64	4413.64	6950.94	0.39	44	2063	661.14	0.39	4378.64	5276.1	747.39	0	3588.03	27	0.39	82.89	95	7	3798.75
H0277	4409.05	9521.77	24.22	0	8	0.33	1.25	91.62	10.39	0	3267.92	103.5	21.83	2391.14	163.87	2664.62	361.39	2700.69	449.29	0	0	300.16	1788.42	0	8.33	0	3774.02	0	3.72	19	2651.09	3352.09	4314.34	3.72	6	342.5	845.42	4.39	3478.42	2992.86	955.13	0	1447.45	13	3.39	3.72	8	4	2752.82
H0280	4991.45	13064.3	62.89	0	0	0	0.25	75.12	5.56	0	3987.39	43.96	27.83	3374.25	287.14	2108.78	364.89	2856.86	346.62	0	1	324.5	3038.36	1	0	0	4213.74	0	0.39	23	3766.52	4007.95	5680.72	13.39	15	878.73	791.72	0.39	4126.86	3441.02	1226.56	0	2047.84	12	0.39	16.39	2	0	3012.46
H0281	6115.16	9436.66	18.83	0	0	0.33	1.25	59.35	9.57	0	3239.62	57.5	311.1	1704.61	47.59	825.87	137.25	3534.72	210.07	0	0	112.84	2814.86	0	13.99	0	4586.13	0	4.58	30	1807.74	2489.5	3927.65	3.58	3.66	155.5	141.89	4.25	1728.16	5476.7	117.16	0	731.44	20	3.25	475.75	0	0	909.03
H0289	7729.68	10551.9	50	0	0	0	5.5	55.33	19.1	0	4432.88	82	49	916.17	383.43	4133.66	61.33	981.17	407.93	0	0	421	3732.25	0	2	0	4485.75	0	930.93	5	3021.91	4443.25	4778.55	8.93	1	64.5	1141.35	8.93	4473.75	4371	256.52	0	331.03	10	8.93	930.93	0	0	999.65
H0303	5815.19	13001.1	63.42	0	6	0	0	210.65	36.66	0	5043.18	54.5	39.7	4452.49	354.25	1563.66	355	2555.43	613.25	0	27	622.25	2080.08	27	14.33	0	4350.88	2	0	63	3515.75	4073	6049.05	0	41.33	1219	417.41	0	4157.58	4094.73	449	0	2313.17	6	0	32.5	7	3	3113.73
H0322	4935.01	10514.2	15.25	0	0	0	0	59	4	0	4482.02	20	410.33	1818.5	20	2287	139.5	2262.15	442.5	0	0	80.75	2597.7	0	0	0	4153.23	2	0	19	3595.62	4022.12	5419.23	0	79	200	765.62	0	4122.2	3923.47	999.24	0	1193.62	0	0	0	2	0	3609.75
H0323	4058.84	7543.86	26.1	0	12	0	0	63.93	12.51	0	2147.89	217.5	107.79	1775.75	307.15	1804.94	112.35	1617.83	498.23	0	0	245.04	1822.55	0	2.33	0	2958.8	0	6.85	29	2290.96	2248.34	3603.38	6.85	2.33	297	348.54	6.85	2831.55	2651.17	558.17	0	837.51	25	6.85	25.68	8	6	1807.45
H0349	5691.1	10992.2	283.43	0	8	158.99	21.25	483.8	105.3	0	6022.63	36	50.43	2807.7	386.86	1480.21	227.46	2297.19	311.08	0	16	1006.94	1818	16	169.66	0	4013.13	2	196.43	30	4860.82	3900.43	5263.28	70.62	24.67	188	1930.53	26.96	3899.5	2969.05	1879.82	0	1718.76	67	27.21	197.43	4	4	3566.95
H0368	6178.44	11743.3	74.33	0	4	0.33	0	95.45	3.52	0	3804.56	12	20	3620.32	63.52	1494.18	257.86	2261.44	454.33	0	2	178.8	1661.61	2	64.66	0	4453.44	0	1.33	54	2092.78	3086.78	4574.43	1.19	21.33	1130.5	252.27	0.86	3086.11	6867.63	276.57	0	3275.78	46	0.86	18.33	8	2	2300.98
H0372	4520.4	11239.4	94.98	0	0	3.4	1	204.39	21.8	0	4342.36	6	0	2199.72	188.88	2025.81	119	2971.8	281.98	0	2	426.03	2787.81	2	10.73	0	3993.84	0	24.23	37	3844.32	3679.73	4767.54	3.54	23.33	480.5	1582.98	0.14	3730.81	2510.69	2382.12	0	1939.63	29	0.14	31.23	0	0	2984.48
H0377	4910.13	11065.5	30.39	0	0	0	0.25	144.39	39.39	0	3611.79	12	99.5	3602.25	328.14	3284.06	269.89	2830.51	512.89	0	0	446	2560.89	0	18	0	4289.26	0	1.39	20	2694.4	3973.56	5298.09	1.39	23	603	652.06	1.39	4107.39	3663.23	954.64	0	1596.45	122	1.39	17.39	6	0	3327.25
H0391	5974.79	14325.2	79.06	0	8	1	0	104.79	13.8	0	4310.4	29.5	170.17	5562.99	1034.64	2546.3	299.64	3039.87	1136.64	0	2	741.25	3328.72	2	20.33	0	4589.04	0	1.14	53	2743.64	4236.89	6921.96	0.14	8.33	1459	461.55	0.14	4300.22	4580.3	562.14	0	1953.95	16	0.14	7.14	18	4	3588.23
H0392	5487.8	11462.6	52.95	0	2	2.66	13	107.26	38.95	0	4474.08	58	35.54	3646.82	235.61	2559.44	400.79	2438.69	291.45	0	0	256.82	1746.53	0	11.99	0	4209.4	0	18.95	50	2921.54	3718.03	5119.71	18.95	10.33	661.5	529.52	16.29	3665.53	3755.11	910.37	0	1881.32	12	16.29	35.45	3	1	2679.73
H0407	5960.06	11795.6	282.51	0	4	38.84	1	304.49	215.28	0	5360.27	166	342.06	4453.7	476.46	2619.54	562.53	2400.14	559.54	0	25	826.96	1652.37	25	44.84	0	4606.16	5	41.51	59	3904.61	4498.01	5685.3	15.12	32	716	1453.3	2.28	4481.29	4407.05	385.24	0	1639.05	196	2.53	42.51	4	2	3441.64
H0427	6431.51	10364.3	25.53	0	0	0	0	61.7	6.83	0	4426.98	72	139	1485.25	226	3553.03	137.2	1718.45	293	0	0	328.5	2859.19	0	1	0	4279.36	0	284	6.5	3327.36	4161.11	4925.59	0	1	68.5	661.91	0	4256.19	3837.41	455.33	0	767.91	34	0	284	0	0	2114.95
H0447	5398.6	12578.4	93.83	0	0	0	0	126	9.67	0	4395.13	22	288.2	3479.16	511	3035.17	142.5	2692.26	942.5	0	0	673.5	3167.37	0	3	0	4464.5	0	3	45	3516.4	4105.2	6120.17	0	26	1069	839.7	0	4367.37	4143.24	914.53	0	2227.5	4	0	15	0	0	2742.2
H0456	4926.45	11514.8	40.83	0	2	0	0	68	6	0	4042.82	6.5	0	2668.33	339	2561	88	2765.7	444	0	0	515	3186.53	0	3	0	4300.53	0	0	4	3623.2	3652.45	5732.03	0	12	715	1356.95	0	4188.03	3421.91	1550.32	0	1957.45	4	0	9	1	1	2518.75
H0475	4498.98	8037.67	128.23	0	0	0.66	0.25	81.75	4.1	0	3016.91	257.5	76.83	2486.25	132.14	1736.7	258.6	1549.13	504.73	0	0	635.93	1555.73	0	7.66	0	3410.49	0	3.23	138	2709.74	2489.23	4120.94	3.1	1	474.5	374.72	2.1	3213.73	3370.35	461.43	0	1169.88	6	2.1	5.23	2	0	2007.5
H0479	5379.76	13502.1	42.39	0	0	0	1	53.04	6.8	0	3561.79	128.5	25.67	4829.32	387.31	1250.8	831.89	2985.07	577.56	0	2	343	2137.92	2	0.33	0	4188.27	0	4.39	38	2744.87	3883.42	6806.27	4.39	3.33	1427	144.83	4.14	4033.92	4350.37	122.92	0	2807.95	1	4.39	30.39	0	0	2811.43
H0741	4884.06	11405.6	275.75	7	70	0	0	474.65	60.66	0	4644.28	184.17	29	4156.07	868.25	2169.58	665	2975.78	1346.25	0	0	838.58	1961.08	0	39.33	0	4271.78	0	0	51	3506.67	3933.08	5637.2	2	27.33	568	729.74	0	4060.58	4130.48	794.66	0	2917.42	32	0	43	43	35	2920.06
[truncated: 2,027 more columns]

## Sheet: Picrust2ko
SampleID	K00001	K00002	K00003	K00004	K00005	K00007	K00008	K00009	K00010	K00012	K00013	K00014	K00015	K00016	K00018	K00019	K00020	K00021	K00023	K00024	K00025	K00027	K00029	K00030	K00031	K00032	K00033	K00034	K00035	K00036	K00038	K00039	K00040	K00041	K00042	K00043	K00045	K00046	K00048	K00050	K00052	K00053	K00054	K00055	K00057	K00058	K00059	K00060	K00064
F0008	172.63	0	4648.71	29.17	2472.15	0	3259.83	869.15	436.25	2716.18	3210.77	5264.48	2	3643.25	2446.75	0	993.67	0	0	325.9	0	3335.02	150.77	605	2829.64	0	169.62	16.5	0	153.62	0	0	647.48	692.11	822.96	0	10.5	1444.91	2125.73	260	3294.48	3242.48	43.38	2	3718.65	5276.3	10490.5	25.06	0
F0014	678.21	0	4275.19	20.33	1654.91	0	2202.33	155.25	969	2857.21	3808.96	5127.32	17	4255.64	3252.83	0	621	0	0	424.26	0	3817.44	326.88	917.25	2682.91	0	137.21	5.5	0	129.21	0	0	620	686.88	557.33	0	12	1985.88	1728.33	188	3856.99	3794.99	9.53	3	4141.82	5729.66	10437.6	9.5	0
F0026	176.75	0	4449.78	6.5	1750.75	0	3158.17	488	571	2877	3804.75	5494.53	2	3388.27	2986.75	0	428	0	0	307.17	0	3781.28	154.42	501.25	3282.25	0	231.11	2	0	216.78	0	0	1124	1183	336.5	0	3	2080.25	2240.58	121	3811.95	3926.61	3.7	0	3912.03	5916.83	11505.6	31.17	0
F0032	599.04	2	4718.46	0	2144.5	0.33	3356.49	931.68	782.16	2872.89	4022.55	5891.2	5.33	3258.89	2449.18	24.33	597.66	0	0	855.26	0	3641.27	410.72	850	3160.65	0	527.38	141.99	0	481.38	0	0.33	892.84	1130.46	600.69	0	2	2467.46	2845.88	37.33	4095.51	4550.18	184.93	12.66	3891.18	5974.99	12637.9	106.18	2
F0052	249.1	0	4381.61	17.5	907.9	0	1605.53	516.1	342.5	3444.54	4237.72	4862.73	3	3998.62	1831.74	9.5	668.74	0	0	374.62	0	4053.87	191.12	330.5	2083.81	0	281.93	0	0	272.26	0	0	661.96	436.96	587.42	0	5	1293.06	980.06	118.5	4228.22	3863.22	1.14	0.14	4133.53	5504.29	9708.17	40.06	5.75
F0056	326.24	0	5102.03	3.66	2382.12	0	3905.25	573.21	284.5	2482.54	3621.62	5818.99	8	3927.81	2400	3	1351	0	0	651.71	0	3299.41	361.96	899.25	2841.17	0	471.44	28	0	424.45	0	0	1306.21	1577.96	1247.42	0	13	2141.71	3307.04	24	3741.75	3736.41	212.46	8	4069.32	5809.33	12102.6	66.71	14.25
F0058	908.04	1	4332.99	7	1289.43	0	2892.98	541.61	488	3604.39	4027.98	5735.31	5.33	3509.24	2990.98	2	673.33	0	2	1224.11	0	3490.93	715.9	371.25	3263.73	0	772.73	8.49	0	681.4	0	0	1272.19	1504.73	511.38	0	41	2471.89	2372.52	168	3929.81	3910.48	1	2.33	4278.81	7207.29	11808.1	33.19	1
F0066	279.91	1	3953.33	4.33	1252.33	0	2372.08	408	399.75	3232.08	3736.08	4898.33	2	2720.5	2879.5	2	269.75	0	0	477.33	0	3504.5	233.83	382	3272.33	0	257	2.5	0	235.33	0	0	837	1012.75	272.25	0	2.5	1852.25	2046.75	64	3728.91	3722.91	0.33	0	3672.33	5332.75	10907.2	20.58	0
F0076	1278.12	3	3489.58	1	1170.74	0	2074.57	658	1002.5	4357.2	4234.95	5117.7	6.33	2337.58	3040.48	7	335.33	0	0	2283.24	0	3017.74	1155.12	610.75	3434.2	0	1163.45	34.49	0	1133.45	0	0	649.33	1607.03	360.66	0	9	2588.69	2716.08	14	4201.28	4368.95	8	2.33	4047.7	5629.18	11400.2	86	0
F0078	1866.5	0	3641.87	6.17	1496.17	0	1849.75	212	352.75	4316.09	4081.5	5182.87	23	3393.24	3492.5	0	537	0	0	1232	0	3235.87	1024.5	547	3384.53	0	246.17	5	0	236.17	0	0	637	793.33	526	0	8.5	2287	2716	184	4230.87	4071.87	3.37	2	4302.37	5720.87	11011.9	20.25	0
F0082	17.84	0	1694.5	1.84	209.51	0	797.07	152.18	114.75	339.76	787.68	1787.18	3.33	2532.84	740.73	0	246.33	0	0	78.68	0	1621.34	31.68	41	1527.93	0	182.18	36.99	0	131.18	0	0	174.01	152.34	221.02	0	10.5	262	366.76	0	1596.51	1594.18	846.17	31.33	1639.18	2413.99	2782.74	26.43	13.25
F0084	250.88	0	3606.22	6	911.85	0	2294.42	198.6	218.25	3332.03	3117.77	4221.16	4	3171.94	2727.71	1	1267.71	0	0	480.57	0	3318.78	273.19	325	2942.7	0	308.56	17	0	268.9	0	0	236.14	434.27	1053.28	0	5.5	955.27	1834.89	935	3133.54	2917.54	53.31	16.71	3611.16	5276.83	9728.63	12.39	0
F0098	553.04	0	4876.96	22.5	2489.63	0	1521.07	1205.64	129.25	2882.84	3110.84	4659.72	2.33	3491.93	2759.48	28	1277.08	0	0	451.88	0	2960.6	262.76	477.5	2654.56	0	470.25	58.99	0	303.25	0	0	399.47	614.17	1294.19	0	2.5	1025.33	1038.22	55	3177.3	3077.97	96.13	3.33	3261.72	4760.29	8509.39	68.39	0
F0099	404.91	1	4664.98	5.16	1638.09	0	3956.39	284.45	736	3758.86	3986.69	5445.43	31.66	3621.19	3477.96	9	1479.41	0	0	577.7	0	3667.42	292.2	518.75	3488.99	0	431.05	103.48	0	377.22	0	0	1049.86	1235.52	1548.47	0	1	2010.39	3066.61	726	4025.68	3955.52	22.16	26.66	4159.93	6688.45	12331.3	76.2	0
F0100	1171.92	15	3844.9	3.67	1237.66	0	3953.57	198	787.5	4744.58	4136.58	5292.65	57.33	3084.97	4332.23	30	594.83	0	0	2258	0	3319.06	1139.75	32.5	4068.98	0	1124.75	301.49	0	1114.75	0	0	1991.33	2239.41	774.66	0	1	4005.07	3423.08	90	4391.98	4167.65	82.07	37.33	4235.65	7704.96	12628.5	178	0
F0117	1555.12	4	3428.64	86.16	1016.45	0	3806.58	1127.79	92	3952.71	3395.21	4152.52	13	3710.54	3263.12	13.5	2145.12	0.5	0	2012.09	0	2435.15	987.38	553.83	2911.41	0	2088.24	80.83	0	1612.24	0	0	78.5	1073.88	2101.5	0	10	1617.88	2752	99.5	3534.73	3503.73	472.06	43.29	3970.77	7200.36	10839.2	366	0
F0130	429.44	5	4483.69	22.83	1404.02	0	3017.79	934	896.75	2749.64	4306.08	5604.87	12.33	3659.32	2519.18	8	449.73	0	0	903.52	0	3821.55	441.68	618.5	3037.91	0	425.67	46.99	0	407.17	0	0	392.33	632.67	460.66	0	8.3	2207.31	2312.2	30.5	4368.9	4723.57	88.16	6.33	4314.07	6226.96	11595.6	40.95	0
F0138	783.25	1	5504.68	6	2737.76	0	5188.82	1234.52	522.75	3463.6	4000.1	6594.95	11.33	4670.98	3440.73	18	1511.33	0	0	528.02	0	3870.36	257.77	635.25	3284.2	0	648.6	135.49	0	445.6	0	0	1529.85	1752.93	1446.5	0	26.5	2825.29	3026.9	129	4130.53	3959.2	38.6	7.33	4388.95	8168.93	13014.2	143.27	0.5
F0139	180.9	5	3702.54	4.33	726.26	0	1532.81	395	389	2166.33	3541.9	4166.38	15.66	1732.77	2172.86	17	200.56	0	0	363.51	0	3392.06	207.84	864.75	2360.33	0	184.83	55.98	0	174.83	0	0	233.16	353.99	235.32	0	6	1620.71	1617.73	20	3582.49	4331.33	49.93	8.66	2946.08	4732.28	10271.6	42.4	0
F0141	948.75	7	4255.41	5.5	1901.3	0	3545.89	1412.07	909.25	3333.48	4288.48	5805.48	13.66	4357.16	3011.46	23	1458.91	0	0	1403.82	0	3133.3	697.82	1013.5	3063.73	0	914.48	107.98	0	808.98	0	0	756.48	1403.14	1489.71	0	8.5	2267.71	2923.23	89	4393.14	4221.98	53.5	10.66	4724.98	7450.69	10864.8	88.57	1.75
F0145	792.37	0	4805.5	17.67	1979.5	0	1736.83	531.5	312.25	3655.27	3699.36	5310.53	43	4087.17	3111.08	0	1187.5	0	0	616.9	0	3697.5	446.53	507.5	2898.53	0	247.7	4.5	0	242.7	0	0	596	706.7	920.33	0	5.5	1729.87	1862.08	247	3732.03	3697.03	0.67	1	4115.03	5320.69	10292.1	16.25	0
F0148	659.83	0	3753.82	3.33	1282.07	0	2184.07	708	737.75	3726.08	3665.58	4865.07	2.33	2657.81	3170.23	6	670.08	0	0	1204	0	3167.48	607.25	272.75	3360.33	0	739.07	14.49	0	653.41	0	0	699.33	1268.91	574.91	0	9.5	1788.82	2028.83	227	3674.74	3833.41	67.83	0.33	3767.07	5453.47	10318.5	27.75	0
F0153	371.21	0	4940.28	17.5	1740.74	0	3297.82	524.5	222.5	2474.79	3664.04	5503.66	3.33	3604.81	2677.73	1	1461.83	0	0	201.26	0	3457.94	106.88	1055.25	2603.24	0	408.71	41.49	0	224.21	0	0	1007.33	1038.04	1376.16	0	3	2531.45	2772.91	191	3682.74	3983.57	37.37	6.33	3580.66	5972.47	11535.3	103	0
F0155	831.18	103	4911.23	9.67	2249.41	0	2489.82	153.58	1133.25	3964.7	4681.06	5274.13	113.33	5280.45	4299.03	4	1765.16	0	0	1021.99	0	3285.31	516.98	2225.75	2336.94	0	733.61	182.49	0	681.61	0	0	352.33	1065.97	1812.66	0	4.5	1718.63	3599.08	90	4629.96	4482.63	41.9	8.33	4593.96	7390.51	10923	81.25	0
F0170	624.74	0	3525.35	6.83	1236.81	0	2288.64	1054.5	201.75	2500.99	2798.24	4100.1	2.66	2900.84	2437.46	0	1041.66	0	0	347.5	0	2598.34	184.75	713	2135.57	0	681.77	37.48	0	334.77	0	0	630.66	763.32	903.82	0	1.5	1498.39	1593.99	17	2905.26	2872.26	110.36	11.66	2970.1	5129.03	8584.58	51.75	0
F0171	749.25	0	4689.75	34.5	1769	0	1486.5	535.75	92.75	3677.75	3586.5	4981.25	30	3971	2860.75	0	1336	0	0	541.5	1	3682	406.75	452	2675.75	0	211.75	4	0	198.75	0	0	369	469.25	1084	0	3.5	1118.75	1671.25	369	3683	3580	10.5	2	4087.75	5138.25	9926.75	11.25	0
F0177	442.33	60	4269.57	20	899.79	0	3458.04	503.43	1106	4028.77	3938.77	4873.33	82.01	3634.8	3354.39	18	2194.01	0	0	388.43	0	3391.52	209.43	778.33	3154.17	0	584.94	159.03	0	441.94	0	0	552.77	742.78	2229.88	0	0	1115.46	2636.27	1025.33	4001.01	3866	145.23	31.01	4071.33	6668.89	11147.7	93.43	1
F0181	366.8	0	4448.01	5.17	2711.41	0	4020.57	2793.5	2047.5	2680.46	4168.13	6182.89	0.33	3980.34	2531.48	0	429.58	0	0	593.76	0	3930	302.88	614.75	3503.88	0	473.14	14.49	0	359.48	0	0	900.83	1172.04	383.91	0	4	2087.45	2953.58	92	4182.56	4690.73	75.27	0.33	4631.39	6765.35	12332.4	31	0
H0001	766.43	60	5599.33	12.16	1751.08	2.33	5413.42	483.93	969.45	3218.79	4714.91	6399.55	67	4814.3	4376.16	6.9	1450.41	0	2	457.21	0	4657.41	221.09	431.25	4098.26	0	927.57	231.69	0	577.05	0	0.33	1599.2	1866.26	1292.19	0	47.5	2918.35	2759.54	229	4584.17	4488.67	150.59	10.04	4852.59	9580.86	13418.4	207.52	0
H0013	763.88	3	4238.66	5	1253.24	0	3176.82	475	607.5	4020.29	4181.79	5743.54	10.33	3417.83	3159.48	12	440.83	0	7	1190.76	0	3534.99	699.71	327.25	3404.21	0	582.21	18.99	0	512.21	0	0	1295.33	1678.71	463.66	0	35	2540.62	2640.25	129	4132.62	4069.29	2	4.33	4339.54	7264.85	13363.6	48.33	0
H0020	99.5	0	2876.61	4	222.39	0	853	73.14	63.5	2476.69	2873.54	3060.65	5	928.47	2748.4	4	230	0	2	153.54	0	2848.75	91.04	45.25	2808.74	0	133.3	44	0	97.64	0	0	88.14	159.04	212.28	0	1	373.04	455.14	152	2881.74	2878.74	30.2	2	2901.65	3636.65	8298.8	15.64	0
H0054	805.67	12	2799.75	7.67	1104.5	0	1596.5	360.58	219	2705.83	2648.25	2893.33	33	4026.05	783.5	6	2274	0	0	28.58	0	1448.16	19.08	2054.25	587.25	0	188.08	94.5	0	100.75	0	0	119.08	153.08	2276.86	0	1	1078.78	2290.78	59	2674.25	2616.25	27.67	18	2706.33	4213.16	6068.35	33.08	0
H0055	358.82	0	4290.1	20	865.1	0	1499.5	382	310	3679.81	4321.15	5023.05	0	3957	1852.2	123	765.7	0	112	709.57	0	3873.2	598.45	208.5	2293.82	0	302.95	0.5	0	290.95	0	0	560.5	628.37	624	0	4	1523.57	1212.7	203	4295.15	4136.15	1	0	4314.15	5896.18	10203	29.2	0
H0060	816.38	32	4262.01	1.67	1650.58	0	4170.5	2601.05	3345.96	2870.98	3957.24	3933.13	36.33	7388.69	3749.39	5.71	2926.54	0	0	951.7	0	5386.09	481.7	355.5	2108.04	0	4602.92	2092.2	0	2685.21	0	0	1941.83	898.61	1073.66	0	12.5	1475.94	1274.54	167	2520.54	2379.21	1989.18	1430.04	4871.71	7221.94	16090.5	413.75	0.5
H0063	344.5	3	2887.8	22.33	435.33	0	1290.67	138.5	148.08	2870.59	3061.67	3402.8	7	1349.1	2784.33	2	447.5	0	1	647.67	0	2754.8	349.5	141	2885.72	0	331.67	35	0	315	0	0	154	471.42	449	0	0.5	665.42	1100.92	358	3077.3	3082.3	20.13	3	3069.8	4169.47	8872.8	19.25	0
H0065	574.57	0	3856.78	4.5	1112.46	0	2020.36	275.71	158.5	3373.12	2794.69	4120.64	23	3316.31	2606.93	3	1829.93	0.5	0	1073.6	0	3104.23	645.86	326.25	2370.45	0	619.79	36.5	0	555.62	0	0	104.78	498.52	1170.56	0	11	1329.52	1491.11	733	2805.29	2766.45	69.53	35.43	3689.64	4808.48	8863.5	48.28	0.5
H0070	289.63	0	3169.7	6.55	1466.82	0.33	1983.86	187.24	292.91	2293.93	2441.77	3644.29	2	2918.03	1824.78	0.33	813.31	0	0	498.85	0	2688.56	272.72	952.75	1909.24	0	379.32	8	0	319.65	0	0.33	290.19	497.77	602.74	0	7.5	1208.11	1647.06	470.33	2470.57	2637.57	68.23	5.76	2897.92	4393.51	8131.55	15.01	0
H0074	169.12	1	370.36	5.33	195.65	0	2616.42	231.14	92	2460.13	401.91	2665.11	3.66	4582.38	358.65	38	2205.58	0	0	251.54	0	2470.35	130.92	33.25	358.03	0	2340.31	2140.43	0	2282.86	0	0	75.78	180.99	68.32	0	7	329.97	309.16	18	411.27	406.61	2156.45	47.8	4604.94	2757.29	11764	6	0
H0085	266.99	0	4290.76	18	1132.7	2	1978.32	785.21	558	3205.54	4185.2	4936.13	1.33	4176.19	1864.73	44	615.83	0	32	428.86	0	3903.63	286.37	282.5	2304.38	0	219.03	0.99	0	204.7	0	0	754.04	421.36	454.08	0	7	1425.52	1071.04	108	4165.13	3748.3	3.6	0.33	4111.63	5794.78	9872.68	25.71	0
H0086	936.88	0	3970.39	7	1521.98	0	2982.14	513	725.25	3777.62	4042.87	5297.77	4.66	3480.46	2740.96	5	412.16	0	0	1502.76	0	3165.38	881.21	427.5	3082.19	0	695.04	9.98	0	599.04	0	0	833.66	1273.87	369.32	0	41.5	2330.69	2331.58	162	4048.43	3996.77	2.4	3.66	4176.77	6472.56	13164.3	58.08	0
H0148	953.5	3	3060.3	10	1931.14	0	2855.25	1336.14	1123	2348.13	3113.97	4087.02	4	4301.85	1549	10	916.25	0	0	607.22	0	2795.44	309.47	868.25	1952.44	0	399.97	43.5	0	347.97	0	0	398.39	488.14	914.53	0	1	1648.14	1850.14	61	3081.77	2967.27	35.8	10	3529.52	5159.1	7799.85	31.89	0.5
H0149	193.58	0	5439.35	44.17	2734.42	0	4397.16	932.92	519.5	2677.07	3792.66	6097.01	3	4273.09	2859.25	0	840.42	0	0	276.24	0	3761.52	77.91	487.5	3445.31	0	282.45	31	0	235.95	0	0	1053.75	1086.58	558.75	0	17	2111.08	2573.83	39	3873.26	3737.01	96.27	7	4318.26	6322.31	12264.2	16.58	0.25
H0172	210.71	0	5225.65	18.33	2281.85	0	1277.72	972.04	103.75	3025.28	2034.12	4735.61	1.66	4498.39	1723.75	1	2455.45	0.5	0	120.09	0	3617.72	61.21	463.75	1802.49	0	293.66	18.48	0	199.99	0	0	81.66	118.45	1010.32	0	8.5	631.77	574.41	144	2044.31	2012.65	59.82	18.95	3754.11	3478.07	8161.76	34.75	0
H0180	224.48	0	4003.53	21	804.88	0	1333.25	492.18	373.5	3436.65	4038.49	4692.12	0	3590.83	1871.9	13	378.4	0	0	442.83	0	3793.58	271.09	158	2150.41	0	212.92	0	0	220.92	0	0	650.18	516.01	334.36	0	3	1226.57	989.58	167	4020.32	3794.82	0.33	0	3969.82	5243.72	9625.7	35.08	0.25
H0202	1318.54	0	3746.11	3.33	1710.57	0	1667.32	193	172	3426.79	3828.54	5091.32	26.33	3791.64	3423.98	0	508.83	0	0	916.59	0	3345.27	725.21	876.25	2795.24	0	274.37	1.49	0	245.37	0	0	564.33	687.37	509.66	0	9	1742.2	2397.83	158	3971.9	3797.57	2.53	0.33	4084.32	5662.47	10310.6	14.5	0
H0210	1247.45	4	4584.45	5.5	2200.51	0	4105.51	1223.08	1185.5	3885.52	4493.2	6410.65	11.67	3861.9	3463.02	25.5	471.5	0	0	1783.23	0	3559.54	885.78	346.5	4002.82	0	1040.78	97.51	0	942.28	0	0	1284.67	1951.54	490.84	0	10	2830.38	3080.5	23	4448.57	4346.9	87.03	15.67	4826.98	6885	13423.8	91	0
H0211	926.74	1	3552.59	1.76	874.22	0.2	2391.86	157.69	215.69	3644.82	3658.42	4808.48	10.33	2635.21	2983.83	18	482.09	0	9	1103.57	0	3070.87	674.33	200	3192.93	0	662.83	8.99	0	520.83	0	0.2	1105.68	1460.71	454.72	0	23.5	2167.86	2221.79	226	3572.42	3561.09	9.67	6.33	3653.59	5993.68	11307.9	55.85	0
H0270	687.25	16	6770.3	22.5	2713.39	2.5	6456	984.39	326	3356.64	4413.64	6950.94	44	5276.1	3798.75	24.5	1353	0	2.5	311.39	0	4319.69	159.14	173	3499.19	0	2308.14	95.5	0	1375.64	0	0	2381.39	2518.64	899.28	0	15	3412.14	3222.14	101.5	4348.44	4351.44	330.8	6	4723.44	8440.44	16424.4	334.39	0.25
H0277	559.37	0	3497.43	11	1131.12	0.33	2391.14	449.29	300.16	2651.09	3352.09	4314.34	6	2992.86	2752.82	0.33	738.4	0	0	1157.96	0	2809.32	642.59	380.5	2783.54	0	750.32	35.5	0	691.99	0	0.33	398.05	758.92	512.11	0	8	1811.26	1726.47	277.33	3445.12	3503.12	238.6	27.9	3614.02	5533.35	9521.77	24.22	1.25
H0280	542	1	4851.77	10.56	1850.03	0	3374.25	346.62	324.5	3766.52	4007.95	5680.72	15	3441.02	3012.46	14	621.73	0	12	989.22	0	3569.12	557.72	326.25	3522.09	0	562.71	4	0	487.05	0	0	1484.85	1760.29	502.51	0	12	2720.87	2575.37	29	3963.58	3986.58	5.63	1	4180.49	6359.78	13064.3	62.89	0.25
H0281	138.3	0	3020.22	269	988.64	0.33	1704.61	210.07	112.84	1807.74	2489.5	3927.65	3.66	5476.7	909.03	1.76	926.43	0	0	1640.08	0	3433.82	126.58	320.75	2306.87	0	659.98	481.08	0	608.68	0	0.33	119.57	183.48	263.15	0	14.5	513.67	510.92	102.33	2511.9	2468.24	1900.31	4.56	4110.64	5426.95	9436.66	18.83	1.25
H0289	188.99	0	4415.37	16	600.63	0	916.17	407.93	421	3021.91	4443.25	4778.55	1	4371	999.65	933	2083.9	0	922	1214.6	0	3363.83	2014.85	214.5	2995.67	0	162.18	3	0	146.18	0	0	384.43	253.6	1154.86	0	0	2696.33	533.33	45	4427.25	4239.25	3	1	4389.75	7096.98	10551.9	50	5.5
H0303	318.59	27	5038.55	7	2017.49	0	4452.49	613.25	622.25	3515.75	4073	6049.05	41.33	4094.73	3113.73	11	1635.83	0	0	417.17	0	3743.79	206.42	625.5	3432.52	0	577.11	93.99	0	397.78	0	0	953.33	1144.41	1536.16	0	5.5	1648.07	3062.08	699	4019.8	3970.47	37.97	19.33	4341.55	6898.83	13001.1	63.42	0
H0322	1197.95	0	4590.61	3.83	1884.58	0	1818.5	442.5	80.75	3595.62	4022.12	5419.23	79	3923.47	3609.75	0	752	0	0	881.24	0	3469.11	657.62	599.75	3174.32	0	344.28	3	0	328.45	0	0	549	730.62	734	0	16.5	1675.62	2202.75	110	4009.65	4007.15	8.03	1	4135.23	5508.4	10514.2	15.25	0
H0323	270.83	0	3050.42	3	1510.35	0	1775.75	498.23	245.04	2290.96	2248.34	3603.38	2.33	2651.17	1807.45	1.29	631.88	0	0	456.42	0	2651.17	224.55	606.5	2117.46	0	333.89	64.61	0	278.6	0	0	302.18	484.63	490.36	0	2.5	940.2	1164.14	259	2283.37	2238.38	67.25	4.05	2965.63	4239.69	7543.86	26.1	0
H0349	947.5	16	3218.8	7	989.29	158.99	2807.7	311.08	1006.94	4860.82	3900.43	5263.28	24.67	2969.05	3566.95	160.42	1950.09	0	0	1897.9	0	3082.43	1078.33	216.5	3589.55	0	1158.86	58.94	0	1105.43	0	158.99	930.52	1636.73	2061.55	0	1	2084.67	3210.13	1400.99	3913.8	3876.13	8.63	170.09	3942.63	7256.32	10992.2	283.43	21.25
H0368	730.79	2	5522.66	43.67	1540.32	0.33	3620.32	454.33	178.8	2092.78	3086.78	4574.43	21.33	6867.63	2300.98	1.33	700.16	0	0	342.57	0	3107.82	188.45	346	2371.78	0	2238.11	23.49	0	1766.78	0	0.33	1507.63	1339.44	337.71	0	2	2012.8	1656.52	36.33	3159.11	3072.78	1294	70.66	4400.11	5566.25	11743.3	74.33	0
H0372	1518.75	2	3171.11	0	774.88	3.4	2199.72	281.98	426.03	3844.32	3679.73	4767.54	23.33	2510.69	2984.48	11	564.33	0	9	2158.4	0	2654.75	1328.65	157.5	3014.76	0	1236.81	83.49	0	1021.48	0	3.4	881.79	1527.86	486.43	0	48.5	2362.15	2247.62	286	3612.76	3546.43	71.2	7.33	3745.01	6138.65	11239.4	94.98	1
H0377	533.67	0	4484.53	32.5	1499.39	0	3602.25	512.89	446	2694.4	3973.56	5298.09	23	3663.23	3327.25	4	568	0	0	921.56	0	3635.26	504.56	418	3582.76	0	527.72	63	0	488.39	0	0	626.89	1039.14	606.78	0	8	2639.14	2222.89	112	4034.76	3947.76	57.2	19	4221.76	6425.93	11065.5	30.39	0.25
H0391	408.59	2	5889.07	143.5	2685.63	1	5562.99	1136.64	741.25	2743.64	4236.89	6921.96	8.33	4580.3	3588.23	7	481.83	0	1	322.81	0	4185.53	147.06	161	4074.71	0	424.72	41.49	0	391.39	0	0	1608.97	1693.55	460.94	0	25.5	3149.96	3375.97	79	4435.96	4414.63	185.74	6.33	4791.46	7242.77	14325.2	79.06	0
H0392	955.17	0	4174.2	50	1346.6	2.66	3646.82	291.45	256.82	2921.54	3718.03	5119.71	10.33	3755.11	2679.73	2.66	936.49	0	0	901.12	0	3321.81	441.87	682.5	2976.53	0	817.65	30.99	0	682.32	0	2.66	1178.94	908.77	935.9	0	2	2137.86	2064.53	506.66	3724.57	3711.24	260.79	11.99	3984.82	6175.17	11462.6	52.95	13
H0407	625.17	25	5163.54	30.33	2236.63	38.84	4453.7	559.54	826.96	3904.61	4498.01	5685.3	32	4407.05	3441.64	40.98	2252.56	0	0	192.74	0	4546.66	75.29	1036	3345.83	0	280.9	132.14	0	226.43	0	38.84	1034.15	904.63	2529.15	0	0	2715.76	2713.59	789.67	4343.08	4258.58	4.54	44.98	4796.33	9073.7	11795.6	282.51	1
H0427	353.28	0	4155.51	11	986.35	0	1485.25	293	328.5	3327.36	4161.11	4925.59	1	3837.41	2114.95	290	1330.7	0	284	798.83	0	3610.28	871.41	420.25	2780.78	0	286.41	3.5	0	275.08	0	0	607.5	665.5	1024	0	1	2135.37	1371.12	344	4159.11	4067.11	1	1	4205.19	6311.72	10364.3	25.53	0
H0447	829.83	0	5190.3	6.5	2231.67	0	3479.16	942.5	673.5	3516.4	4105.2	6120.17	26	4143.24	2742.2	20	767.5	0	11	1073.03	0	3702.97	612.7	434.5	3156.63	0	726.54	13	0	603.37	0	0	1212	1260.7	591	0	59	2085.53	2247.33	135	4086	4039.5	3.3	3	4531.67	6999.64	12578.4	93.83	0
H0456	740.45	0	4131.41	6	1074.58	0	2668.33	444	515	3623.2	3652.45	5732.03	12	3421.91	2518.75	13	667	0	9	1110.07	0	3530.58	641.95	197.75	2924.2	0	975.95	14.5	0	872.62	0	0	1250.5	1492.87	184	0	30	1998.87	2205.5	76	3626.45	3581.95	1	3	4283.53	7027.03	11514.8	40.83	0
H0475	619.5	0	3322.26	11	1776.03	0.66	2486.25	504.73	635.93	2709.74	2489.23	4120.94	1	3370.35	2007.5	0.66	838.16	0	0	664.4	0	2771.99	340.4	863.5	1953.91	0	612.06	14	0	505.73	0	0.66	294.37	535.59	530.33	0	208	1128.74	1202.26	255	2473.33	2413.33	36.43	12.66	3292.99	4571.79	8037.67	128.23	0.25
H0479	168.17	2	5802.6	9.17	2374.3	0	4829.32	577.56	343	2744.87	3883.42	6806.27	3.33	4350.37	2811.43	0	1346.5	0	0	140.59	0	3542.57	11.59	783.75	3344.77	0	199.89	99.49	0	129.89	0	0	1285.72	1291.25	1066.44	0	7	2232.41	2985.72	24	3936.85	3928.27	84.77	6.33	4263.69	6278.5	13502.1	42.39	1
H0741	570	0	4551.2	24.33	2503.82	0	4156.07	1346.25	838.58	3506.67	3933.08	5637.2	27.33	4130.48	2920.06	86	1807.33	0	0	851	0	3203.03	399.5	928	3045.53	0	878.33	187.49	0	706.33	0	0	654.33	1040.16	1892.66	0	49.5	2244.32	2902.08	58	4107.28	3885.2	150.2	85.33	4471.45	7644.1	11405.6	275.75	0
[truncated: 5,000 more columns]

## Sheet: Picrust2pw
SampleID	K00001	K00002	K00003	K00004	K00005	K00007	K00008	K00009	K00010	K00012	K00013	K00014	K00015	K00016	K00018	K00019	K00020	K00021	K00023	K00024	K00025	K00027	K00029	K00030	K00031	K00032	K00033	K00034	K00035	K00036	K00038	K00039	K00040	K00041	K00042	K00043	K00045	K00046	K00048	K00050	K00052	K00053	K00054	K00055	K00057	K00058	K00059	K00060	K00064
F0008	172.63	0	4648.71	29.17	2472.15	0	3259.83	869.15	436.25	2716.18	3210.77	5264.48	2	3643.25	2446.75	0	993.67	0	0	325.9	0	3335.02	150.77	605	2829.64	0	169.62	16.5	0	153.62	0	0	647.48	692.11	822.96	0	10.5	1444.91	2125.73	260	3294.48	3242.48	43.38	2	3718.65	5276.3	10490.5	25.06	0
F0014	678.21	0	4275.19	20.33	1654.91	0	2202.33	155.25	969	2857.21	3808.96	5127.32	17	4255.64	3252.83	0	621	0	0	424.26	0	3817.44	326.88	917.25	2682.91	0	137.21	5.5	0	129.21	0	0	620	686.88	557.33	0	12	1985.88	1728.33	188	3856.99	3794.99	9.53	3	4141.82	5729.66	10437.6	9.5	0
F0026	176.75	0	4449.78	6.5	1750.75	0	3158.17	488	571	2877	3804.75	5494.53	2	3388.27	2986.75	0	428	0	0	307.17	0	3781.28	154.42	501.25	3282.25	0	231.11	2	0	216.78	0	0	1124	1183	336.5	0	3	2080.25	2240.58	121	3811.95	3926.61	3.7	0	3912.03	5916.83	11505.6	31.17	0
F0032	599.04	2	4718.46	0	2144.5	0.33	3356.49	931.68	782.16	2872.89	4022.55	5891.2	5.33	3258.89	2449.18	24.33	597.66	0	0	855.26	0	3641.27	410.72	850	3160.65	0	527.38	141.99	0	481.38	0	0.33	892.84	1130.46	600.69	0	2	2467.46	2845.88	37.33	4095.51	4550.18	184.93	12.66	3891.18	5974.99	12637.9	106.18	2
F0052	249.1	0	4381.61	17.5	907.9	0	1605.53	516.1	342.5	3444.54	4237.72	4862.73	3	3998.62	1831.74	9.5	668.74	0	0	374.62	0	4053.87	191.12	330.5	2083.81	0	281.93	0	0	272.26	0	0	661.96	436.96	587.42	0	5	1293.06	980.06	118.5	4228.22	3863.22	1.14	0.14	4133.53	5504.29	9708.17	40.06	5.75
F0056	326.24	0	5102.03	3.66	2382.12	0	3905.25	573.21	284.5	2482.54	3621.62	5818.99	8	3927.81	2400	3	1351	0	0	651.71	0	3299.41	361.96	899.25	2841.17	0	471.44	28	0	424.45	0	0	1306.21	1577.96	1247.42	0	13	2141.71	3307.04	24	3741.75	3736.41	212.46	8	4069.32	5809.33	12102.6	66.71	14.25
F0058	908.04	1	4332.99	7	1289.43	0	2892.98	541.61	488	3604.39	4027.98	5735.31	5.33	3509.24	2990.98	2	673.33	0	2	1224.11	0	3490.93	715.9	371.25	3263.73	0	772.73	8.49	0	681.4	0	0	1272.19	1504.73	511.38	0	41	2471.89	2372.52	168	3929.81	3910.48	1	2.33	4278.81	7207.29	11808.1	33.19	1
F0066	279.91	1	3953.33	4.33	1252.33	0	2372.08	408	399.75	3232.08	3736.08	4898.33	2	2720.5	2879.5	2	269.75	0	0	477.33	0	3504.5	233.83	382	3272.33	0	257	2.5	0	235.33	0	0	837	1012.75	272.25	0	2.5	1852.25	2046.75	64	3728.91	3722.91	0.33	0	3672.33	5332.75	10907.2	20.58	0
F0076	1278.12	3	3489.58	1	1170.74	0	2074.57	658	1002.5	4357.2	4234.95	5117.7	6.33	2337.58	3040.48	7	335.33	0	0	2283.24	0	3017.74	1155.12	610.75	3434.2	0	1163.45	34.49	0	1133.45	0	0	649.33	1607.03	360.66	0	9	2588.69	2716.08	14	4201.28	4368.95	8	2.33	4047.7	5629.18	11400.2	86	0
F0078	1866.5	0	3641.87	6.17	1496.17	0	1849.75	212	352.75	4316.09	4081.5	5182.87	23	3393.24	3492.5	0	537	0	0	1232	0	3235.87	1024.5	547	3384.53	0	246.17	5	0	236.17	0	0	637	793.33	526	0	8.5	2287	2716	184	4230.87	4071.87	3.37	2	4302.37	5720.87	11011.9	20.25	0
F0082	17.84	0	1694.5	1.84	209.51	0	797.07	152.18	114.75	339.76	787.68	1787.18	3.33	2532.84	740.73	0	246.33	0	0	78.68	0	1621.34	31.68	41	1527.93	0	182.18	36.99	0	131.18	0	0	174.01	152.34	221.02	0	10.5	262	366.76	0	1596.51	1594.18	846.17	31.33	1639.18	2413.99	2782.74	26.43	13.25
F0084	250.88	0	3606.22	6	911.85	0	2294.42	198.6	218.25	3332.03	3117.77	4221.16	4	3171.94	2727.71	1	1267.71	0	0	480.57	0	3318.78	273.19	325	2942.7	0	308.56	17	0	268.9	0	0	236.14	434.27	1053.28	0	5.5	955.27	1834.89	935	3133.54	2917.54	53.31	16.71	3611.16	5276.83	9728.63	12.39	0
F0098	553.04	0	4876.96	22.5	2489.63	0	1521.07	1205.64	129.25	2882.84	3110.84	4659.72	2.33	3491.93	2759.48	28	1277.08	0	0	451.88	0	2960.6	262.76	477.5	2654.56	0	470.25	58.99	0	303.25	0	0	399.47	614.17	1294.19	0	2.5	1025.33	1038.22	55	3177.3	3077.97	96.13	3.33	3261.72	4760.29	8509.39	68.39	0
F0099	404.91	1	4664.98	5.16	1638.09	0	3956.39	284.45	736	3758.86	3986.69	5445.43	31.66	3621.19	3477.96	9	1479.41	0	0	577.7	0	3667.42	292.2	518.75	3488.99	0	431.05	103.48	0	377.22	0	0	1049.86	1235.52	1548.47	0	1	2010.39	3066.61	726	4025.68	3955.52	22.16	26.66	4159.93	6688.45	12331.3	76.2	0
F0100	1171.92	15	3844.9	3.67	1237.66	0	3953.57	198	787.5	4744.58	4136.58	5292.65	57.33	3084.97	4332.23	30	594.83	0	0	2258	0	3319.06	1139.75	32.5	4068.98	0	1124.75	301.49	0	1114.75	0	0	1991.33	2239.41	774.66	0	1	4005.07	3423.08	90	4391.98	4167.65	82.07	37.33	4235.65	7704.96	12628.5	178	0
F0117	1555.12	4	3428.64	86.16	1016.45	0	3806.58	1127.79	92	3952.71	3395.21	4152.52	13	3710.54	3263.12	13.5	2145.12	0.5	0	2012.09	0	2435.15	987.38	553.83	2911.41	0	2088.24	80.83	0	1612.24	0	0	78.5	1073.88	2101.5	0	10	1617.88	2752	99.5	3534.73	3503.73	472.06	43.29	3970.77	7200.36	10839.2	366	0
F0130	429.44	5	4483.69	22.83	1404.02	0	3017.79	934	896.75	2749.64	4306.08	5604.87	12.33	3659.32	2519.18	8	449.73	0	0	903.52	0	3821.55	441.68	618.5	3037.91	0	425.67	46.99	0	407.17	0	0	392.33	632.67	460.66	0	8.3	2207.31	2312.2	30.5	4368.9	4723.57	88.16	6.33	4314.07	6226.96	11595.6	40.95	0
F0138	783.25	1	5504.68	6	2737.76	0	5188.82	1234.52	522.75	3463.6	4000.1	6594.95	11.33	4670.98	3440.73	18	1511.33	0	0	528.02	0	3870.36	257.77	635.25	3284.2	0	648.6	135.49	0	445.6	0	0	1529.85	1752.93	1446.5	0	26.5	2825.29	3026.9	129	4130.53	3959.2	38.6	7.33	4388.95	8168.93	13014.2	143.27	0.5
F0139	180.9	5	3702.54	4.33	726.26	0	1532.81	395	389	2166.33	3541.9	4166.38	15.66	1732.77	2172.86	17	200.56	0	0	363.51	0	3392.06	207.84	864.75	2360.33	0	184.83	55.98	0	174.83	0	0	233.16	353.99	235.32	0	6	1620.71	1617.73	20	3582.49	4331.33	49.93	8.66	2946.08	4732.28	10271.6	42.4	0
F0141	948.75	7	4255.41	5.5	1901.3	0	3545.89	1412.07	909.25	3333.48	4288.48	5805.48	13.66	4357.16	3011.46	23	1458.91	0	0	1403.82	0	3133.3	697.82	1013.5	3063.73	0	914.48	107.98	0	808.98	0	0	756.48	1403.14	1489.71	0	8.5	2267.71	2923.23	89	4393.14	4221.98	53.5	10.66	4724.98	7450.69	10864.8	88.57	1.75
F0145	792.37	0	4805.5	17.67	1979.5	0	1736.83	531.5	312.25	3655.27	3699.36	5310.53	43	4087.17	3111.08	0	1187.5	0	0	616.9	0	3697.5	446.53	507.5	2898.53	0	247.7	4.5	0	242.7	0	0	596	706.7	920.33	0	5.5	1729.87	1862.08	247	3732.03	3697.03	0.67	1	4115.03	5320.69	10292.1	16.25	0
F0148	659.83	0	3753.82	3.33	1282.07	0	2184.07	708	737.75	3726.08	3665.58	4865.07	2.33	2657.81	3170.23	6	670.08	0	0	1204	0	3167.48	607.25	272.75	3360.33	0	739.07	14.49	0	653.41	0	0	699.33	1268.91	574.91	0	9.5	1788.82	2028.83	227	3674.74	3833.41	67.83	0.33	3767.07	5453.47	10318.5	27.75	0
F0153	371.21	0	4940.28	17.5	1740.74	0	3297.82	524.5	222.5	2474.79	3664.04	5503.66	3.33	3604.81	2677.73	1	1461.83	0	0	201.26	0	3457.94	106.88	1055.25	2603.24	0	408.71	41.49	0	224.21	0	0	1007.33	1038.04	1376.16	0	3	2531.45	2772.91	191	3682.74	3983.57	37.37	6.33	3580.66	5972.47	11535.3	103	0
F0155	831.18	103	4911.23	9.67	2249.41	0	2489.82	153.58	1133.25	3964.7	4681.06	5274.13	113.33	5280.45	4299.03	4	1765.16	0	0	1021.99	0	3285.31	516.98	2225.75	2336.94	0	733.61	182.49	0	681.61	0	0	352.33	1065.97	1812.66	0	4.5	1718.63	3599.08	90	4629.96	4482.63	41.9	8.33	4593.96	7390.51	10923	81.25	0
F0170	624.74	0	3525.35	6.83	1236.81	0	2288.64	1054.5	201.75	2500.99	2798.24	4100.1	2.66	2900.84	2437.46	0	1041.66	0	0	347.5	0	2598.34	184.75	713	2135.57	0	681.77	37.48	0	334.77	0	0	630.66	763.32	903.82	0	1.5	1498.39	1593.99	17	2905.26	2872.26	110.36	11.66	2970.1	5129.03	8584.58	51.75	0
F0171	749.25	0	4689.75	34.5	1769	0	1486.5	535.75	92.75	3677.75	3586.5	4981.25	30	3971	2860.75	0	1336	0	0	541.5	1	3682	406.75	452	2675.75	0	211.75	4	0	198.75	0	0	369	469.25	1084	0	3.5	1118.75	1671.25	369	3683	3580	10.5	2	4087.75	5138.25	9926.75	11.25	0
F0177	442.33	60	4269.57	20	899.79	0	3458.04	503.43	1106	4028.77	3938.77	4873.33	82.01	3634.8	3354.39	18	2194.01	0	0	388.43	0	3391.52	209.43	778.33	3154.17	0	584.94	159.03	0	441.94	0	0	552.77	742.78	2229.88	0	0	1115.46	2636.27	1025.33	4001.01	3866	145.23	31.01	4071.33	6668.89	11147.7	93.43	1
F0181	366.8	0	4448.01	5.17	2711.41	0	4020.57	2793.5	2047.5	2680.46	4168.13	6182.89	0.33	3980.34	2531.48	0	429.58	0	0	593.76	0	3930	302.88	614.75	3503.88	0	473.14	14.49	0	359.48	0	0	900.83	1172.04	383.91	0	4	2087.45	2953.58	92	4182.56	4690.73	75.27	0.33	4631.39	6765.35	12332.4	31	0
H0001	766.43	60	5599.33	12.16	1751.08	2.33	5413.42	483.93	969.45	3218.79	4714.91	6399.55	67	4814.3	4376.16	6.9	1450.41	0	2	457.21	0	4657.41	221.09	431.25	4098.26	0	927.57	231.69	0	577.05	0	0.33	1599.2	1866.26	1292.19	0	47.5	2918.35	2759.54	229	4584.17	4488.67	150.59	10.04	4852.59	9580.86	13418.4	207.52	0
H0013	763.88	3	4238.66	5	1253.24	0	3176.82	475	607.5	4020.29	4181.79	5743.54	10.33	3417.83	3159.48	12	440.83	0	7	1190.76	0	3534.99	699.71	327.25	3404.21	0	582.21	18.99	0	512.21	0	0	1295.33	1678.71	463.66	0	35	2540.62	2640.25	129	4132.62	4069.29	2	4.33	4339.54	7264.85	13363.6	48.33	0
H0020	99.5	0	2876.61	4	222.39	0	853	73.14	63.5	2476.69	2873.54	3060.65	5	928.47	2748.4	4	230	0	2	153.54	0	2848.75	91.04	45.25	2808.74	0	133.3	44	0	97.64	0	0	88.14	159.04	212.28	0	1	373.04	455.14	152	2881.74	2878.74	30.2	2	2901.65	3636.65	8298.8	15.64	0
H0054	805.67	12	2799.75	7.67	1104.5	0	1596.5	360.58	219	2705.83	2648.25	2893.33	33	4026.05	783.5	6	2274	0	0	28.58	0	1448.16	19.08	2054.25	587.25	0	188.08	94.5	0	100.75	0	0	119.08	153.08	2276.86	0	1	1078.78	2290.78	59	2674.25	2616.25	27.67	18	2706.33	4213.16	6068.35	33.08	0
H0055	358.82	0	4290.1	20	865.1	0	1499.5	382	310	3679.81	4321.15	5023.05	0	3957	1852.2	123	765.7	0	112	709.57	0	3873.2	598.45	208.5	2293.82	0	302.95	0.5	0	290.95	0	0	560.5	628.37	624	0	4	1523.57	1212.7	203	4295.15	4136.15	1	0	4314.15	5896.18	10203	29.2	0
H0060	816.38	32	4262.01	1.67	1650.58	0	4170.5	2601.05	3345.96	2870.98	3957.24	3933.13	36.33	7388.69	3749.39	5.71	2926.54	0	0	951.7	0	5386.09	481.7	355.5	2108.04	0	4602.92	2092.2	0	2685.21	0	0	1941.83	898.61	1073.66	0	12.5	1475.94	1274.54	167	2520.54	2379.21	1989.18	1430.04	4871.71	7221.94	16090.5	413.75	0.5
H0063	344.5	3	2887.8	22.33	435.33	0	1290.67	138.5	148.08	2870.59	3061.67	3402.8	7	1349.1	2784.33	2	447.5	0	1	647.67	0	2754.8	349.5	141	2885.72	0	331.67	35	0	315	0	0	154	471.42	449	0	0.5	665.42	1100.92	358	3077.3	3082.3	20.13	3	3069.8	4169.47	8872.8	19.25	0
H0065	574.57	0	3856.78	4.5	1112.46	0	2020.36	275.71	158.5	3373.12	2794.69	4120.64	23	3316.31	2606.93	3	1829.93	0.5	0	1073.6	0	3104.23	645.86	326.25	2370.45	0	619.79	36.5	0	555.62	0	0	104.78	498.52	1170.56	0	11	1329.52	1491.11	733	2805.29	2766.45	69.53	35.43	3689.64	4808.48	8863.5	48.28	0.5
H0070	289.63	0	3169.7	6.55	1466.82	0.33	1983.86	187.24	292.91	2293.93	2441.77	3644.29	2	2918.03	1824.78	0.33	813.31	0	0	498.85	0	2688.56	272.72	952.75	1909.24	0	379.32	8	0	319.65	0	0.33	290.19	497.77	602.74	0	7.5	1208.11	1647.06	470.33	2470.57	2637.57	68.23	5.76	2897.92	4393.51	8131.55	15.01	0
H0074	169.12	1	370.36	5.33	195.65	0	2616.42	231.14	92	2460.13	401.91	2665.11	3.66	4582.38	358.65	38	2205.58	0	0	251.54	0	2470.35	130.92	33.25	358.03	0	2340.31	2140.43	0	2282.86	0	0	75.78	180.99	68.32	0	7	329.97	309.16	18	411.27	406.61	2156.45	47.8	4604.94	2757.29	11764	6	0
H0085	266.99	0	4290.76	18	1132.7	2	1978.32	785.21	558	3205.54	4185.2	4936.13	1.33	4176.19	1864.73	44	615.83	0	32	428.86	0	3903.63	286.37	282.5	2304.38	0	219.03	0.99	0	204.7	0	0	754.04	421.36	454.08	0	7	1425.52	1071.04	108	4165.13	3748.3	3.6	0.33	4111.63	5794.78	9872.68	25.71	0
H0086	936.88	0	3970.39	7	1521.98	0	2982.14	513	725.25	3777.62	4042.87	5297.77	4.66	3480.46	2740.96	5	412.16	0	0	1502.76	0	3165.38	881.21	427.5	3082.19	0	695.04	9.98	0	599.04	0	0	833.66	1273.87	369.32	0	41.5	2330.69	2331.58	162	4048.43	3996.77	2.4	3.66	4176.77	6472.56	13164.3	58.08	0
H0148	953.5	3	3060.3	10	1931.14	0	2855.25	1336.14	1123	2348.13	3113.97	4087.02	4	4301.85	1549	10	916.25	0	0	607.22	0	2795.44	309.47	868.25	1952.44	0	399.97	43.5	0	347.97	0	0	398.39	488.14	914.53	0	1	1648.14	1850.14	61	3081.77	2967.27	35.8	10	3529.52	5159.1	7799.85	31.89	0.5
H0149	193.58	0	5439.35	44.17	2734.42	0	4397.16	932.92	519.5	2677.07	3792.66	6097.01	3	4273.09	2859.25	0	840.42	0	0	276.24	0	3761.52	77.91	487.5	3445.31	0	282.45	31	0	235.95	0	0	1053.75	1086.58	558.75	0	17	2111.08	2573.83	39	3873.26	3737.01	96.27	7	4318.26	6322.31	12264.2	16.58	0.25
H0172	210.71	0	5225.65	18.33	2281.85	0	1277.72	972.04	103.75	3025.28	2034.12	4735.61	1.66	4498.39	1723.75	1	2455.45	0.5	0	120.09	0	3617.72	61.21	463.75	1802.49	0	293.66	18.48	0	199.99	0	0	81.66	118.45	1010.32	0	8.5	631.77	574.41	144	2044.31	2012.65	59.82	18.95	3754.11	3478.07	8161.76	34.75	0
H0180	224.48	0	4003.53	21	804.88	0	1333.25	492.18	373.5	3436.65	4038.49	4692.12	0	3590.83	1871.9	13	378.4	0	0	442.83	0	3793.58	271.09	158	2150.41	0	212.92	0	0	220.92	0	0	650.18	516.01	334.36	0	3	1226.57	989.58	167	4020.32	3794.82	0.33	0	3969.82	5243.72	9625.7	35.08	0.25
H0202	1318.54	0	3746.11	3.33	1710.57	0	1667.32	193	172	3426.79	3828.54	5091.32	26.33	3791.64	3423.98	0	508.83	0	0	916.59	0	3345.27	725.21	876.25	2795.24	0	274.37	1.49	0	245.37	0	0	564.33	687.37	509.66	0	9	1742.2	2397.83	158	3971.9	3797.57	2.53	0.33	4084.32	5662.47	10310.6	14.5	0
H0210	1247.45	4	4584.45	5.5	2200.51	0	4105.51	1223.08	1185.5	3885.52	4493.2	6410.65	11.67	3861.9	3463.02	25.5	471.5	0	0	1783.23	0	3559.54	885.78	346.5	4002.82	0	1040.78	97.51	0	942.28	0	0	1284.67	1951.54	490.84	0	10	2830.38	3080.5	23	4448.57	4346.9	87.03	15.67	4826.98	6885	13423.8	91	0
H0211	926.74	1	3552.59	1.76	874.22	0.2	2391.86	157.69	215.69	3644.82	3658.42	4808.48	10.33	2635.21	2983.83	18	482.09	0	9	1103.57	0	3070.87	674.33	200	3192.93	0	662.83	8.99	0	520.83	0	0.2	1105.68	1460.71	454.72	0	23.5	2167.86	2221.79	226	3572.42	3561.09	9.67	6.33	3653.59	5993.68	11307.9	55.85	0
H0270	687.25	16	6770.3	22.5	2713.39	2.5	6456	984.39	326	3356.64	4413.64	6950.94	44	5276.1	3798.75	24.5	1353	0	2.5	311.39	0	4319.69	159.14	173	3499.19	0	2308.14	95.5	0	1375.64	0	0	2381.39	2518.64	899.28	0	15	3412.14	3222.14	101.5	4348.44	4351.44	330.8	6	4723.44	8440.44	16424.4	334.39	0.25
H0277	559.37	0	3497.43	11	1131.12	0.33	2391.14	449.29	300.16	2651.09	3352.09	4314.34	6	2992.86	2752.82	0.33	738.4	0	0	1157.96	0	2809.32	642.59	380.5	2783.54	0	750.32	35.5	0	691.99	0	0.33	398.05	758.92	512.11	0	8	1811.26	1726.47	277.33	3445.12	3503.12	238.6	27.9	3614.02	5533.35	9521.77	24.22	1.25
H0280	542	1	4851.77	10.56	1850.03	0	3374.25	346.62	324.5	3766.52	4007.95	5680.72	15	3441.02	3012.46	14	621.73	0	12	989.22	0	3569.12	557.72	326.25	3522.09	0	562.71	4	0	487.05	0	0	1484.85	1760.29	502.51	0	12	2720.87	2575.37	29	3963.58	3986.58	5.63	1	4180.49	6359.78	13064.3	62.89	0.25
H0281	138.3	0	3020.22	269	988.64	0.33	1704.61	210.07	112.84	1807.74	2489.5	3927.65	3.66	5476.7	909.03	1.76	926.43	0	0	1640.08	0	3433.82	126.58	320.75	2306.87	0	659.98	481.08	0	608.68	0	0.33	119.57	183.48	263.15	0	14.5	513.67	510.92	102.33	2511.9	2468.24	1900.31	4.56	4110.64	5426.95	9436.66	18.83	1.25
H0289	188.99	0	4415.37	16	600.63	0	916.17	407.93	421	3021.91	4443.25	4778.55	1	4371	999.65	933	2083.9	0	922	1214.6	0	3363.83	2014.85	214.5	2995.67	0	162.18	3	0	146.18	0	0	384.43	253.6	1154.86	0	0	2696.33	533.33	45	4427.25	4239.25	3	1	4389.75	7096.98	10551.9	50	5.5
H0303	318.59	27	5038.55	7	2017.49	0	4452.49	613.25	622.25	3515.75	4073	6049.05	41.33	4094.73	3113.73	11	1635.83	0	0	417.17	0	3743.79	206.42	625.5	3432.52	0	577.11	93.99	0	397.78	0	0	953.33	1144.41	1536.16	0	5.5	1648.07	3062.08	699	4019.8	3970.47	37.97	19.33	4341.55	6898.83	13001.1	63.42	0
H0322	1197.95	0	4590.61	3.83	1884.58	0	1818.5	442.5	80.75	3595.62	4022.12	5419.23	79	3923.47	3609.75	0	752	0	0	881.24	0	3469.11	657.62	599.75	3174.32	0	344.28	3	0	328.45	0	0	549	730.62	734	0	16.5	1675.62	2202.75	110	4009.65	4007.15	8.03	1	4135.23	5508.4	10514.2	15.25	0
H0323	270.83	0	3050.42	3	1510.35	0	1775.75	498.23	245.04	2290.96	2248.34	3603.38	2.33	2651.17	1807.45	1.29	631.88	0	0	456.42	0	2651.17	224.55	606.5	2117.46	0	333.89	64.61	0	278.6	0	0	302.18	484.63	490.36	0	2.5	940.2	1164.14	259	2283.37	2238.38	67.25	4.05	2965.63	4239.69	7543.86	26.1	0
H0349	947.5	16	3218.8	7	989.29	158.99	2807.7	311.08	1006.94	4860.82	3900.43	5263.28	24.67	2969.05	3566.95	160.42	1950.09	0	0	1897.9	0	3082.43	1078.33	216.5	3589.55	0	1158.86	58.94	0	1105.43	0	158.99	930.52	1636.73	2061.55	0	1	2084.67	3210.13	1400.99	3913.8	3876.13	8.63	170.09	3942.63	7256.32	10992.2	283.43	21.25
H0368	730.79	2	5522.66	43.67	1540.32	0.33	3620.32	454.33	178.8	2092.78	3086.78	4574.43	21.33	6867.63	2300.98	1.33	700.16	0	0	342.57	0	3107.82	188.45	346	2371.78	0	2238.11	23.49	0	1766.78	0	0.33	1507.63	1339.44	337.71	0	2	2012.8	1656.52	36.33	3159.11	3072.78	1294	70.66	4400.11	5566.25	11743.3	74.33	0
H0372	1518.75	2	3171.11	0	774.88	3.4	2199.72	281.98	426.03	3844.32	3679.73	4767.54	23.33	2510.69	2984.48	11	564.33	0	9	2158.4	0	2654.75	1328.65	157.5	3014.76	0	1236.81	83.49	0	1021.48	0	3.4	881.79	1527.86	486.43	0	48.5	2362.15	2247.62	286	3612.76	3546.43	71.2	7.33	3745.01	6138.65	11239.4	94.98	1
H0377	533.67	0	4484.53	32.5	1499.39	0	3602.25	512.89	446	2694.4	3973.56	5298.09	23	3663.23	3327.25	4	568	0	0	921.56	0	3635.26	504.56	418	3582.76	0	527.72	63	0	488.39	0	0	626.89	1039.14	606.78	0	8	2639.14	2222.89	112	4034.76	3947.76	57.2	19	4221.76	6425.93	11065.5	30.39	0.25
H0391	408.59	2	5889.07	143.5	2685.63	1	5562.99	1136.64	741.25	2743.64	4236.89	6921.96	8.33	4580.3	3588.23	7	481.83	0	1	322.81	0	4185.53	147.06	161	4074.71	0	424.72	41.49	0	391.39	0	0	1608.97	1693.55	460.94	0	25.5	3149.96	3375.97	79	4435.96	4414.63	185.74	6.33	4791.46	7242.77	14325.2	79.06	0
H0392	955.17	0	4174.2	50	1346.6	2.66	3646.82	291.45	256.82	2921.54	3718.03	5119.71	10.33	3755.11	2679.73	2.66	936.49	0	0	901.12	0	3321.81	441.87	682.5	2976.53	0	817.65	30.99	0	682.32	0	2.66	1178.94	908.77	935.9	0	2	2137.86	2064.53	506.66	3724.57	3711.24	260.79	11.99	3984.82	6175.17	11462.6	52.95	13
H0407	625.17	25	5163.54	30.33	2236.63	38.84	4453.7	559.54	826.96	3904.61	4498.01	5685.3	32	4407.05	3441.64	40.98	2252.56	0	0	192.74	0	4546.66	75.29	1036	3345.83	0	280.9	132.14	0	226.43	0	38.84	1034.15	904.63	2529.15	0	0	2715.76	2713.59	789.67	4343.08	4258.58	4.54	44.98	4796.33	9073.7	11795.6	282.51	1
H0427	353.28	0	4155.51	11	986.35	0	1485.25	293	328.5	3327.36	4161.11	4925.59	1	3837.41	2114.95	290	1330.7	0	284	798.83	0	3610.28	871.41	420.25	2780.78	0	286.41	3.5	0	275.08	0	0	607.5	665.5	1024	0	1	2135.37	1371.12	344	4159.11	4067.11	1	1	4205.19	6311.72	10364.3	25.53	0
H0447	829.83	0	5190.3	6.5	2231.67	0	3479.16	942.5	673.5	3516.4	4105.2	6120.17	26	4143.24	2742.2	20	767.5	0	11	1073.03	0	3702.97	612.7	434.5	3156.63	0	726.54	13	0	603.37	0	0	1212	1260.7	591	0	59	2085.53	2247.33	135	4086	4039.5	3.3	3	4531.67	6999.64	12578.4	93.83	0
H0456	740.45	0	4131.41	6	1074.58	0	2668.33	444	515	3623.2	3652.45	5732.03	12	3421.91	2518.75	13	667	0	9	1110.07	0	3530.58	641.95	197.75	2924.2	0	975.95	14.5	0	872.62	0	0	1250.5	1492.87	184	0	30	1998.87	2205.5	76	3626.45	3581.95	1	3	4283.53	7027.03	11514.8	40.83	0
H0475	619.5	0	3322.26	11	1776.03	0.66	2486.25	504.73	635.93	2709.74	2489.23	4120.94	1	3370.35	2007.5	0.66	838.16	0	0	664.4	0	2771.99	340.4	863.5	1953.91	0	612.06	14	0	505.73	0	0.66	294.37	535.59	530.33	0	208	1128.74	1202.26	255	2473.33	2413.33	36.43	12.66	3292.99	4571.79	8037.67	128.23	0.25
H0479	168.17	2	5802.6	9.17	2374.3	0	4829.32	577.56	343	2744.87	3883.42	6806.27	3.33	4350.37	2811.43	0	1346.5	0	0	140.59	0	3542.57	11.59	783.75	3344.77	0	199.89	99.49	0	129.89	0	0	1285.72	1291.25	1066.44	0	7	2232.41	2985.72	24	3936.85	3928.27	84.77	6.33	4263.69	6278.5	13502.1	42.39	1
H0741	570	0	4551.2	24.33	2503.82	0	4156.07	1346.25	838.58	3506.67	3933.08	5637.2	27.33	4130.48	2920.06	86	1807.33	0	0	851	0	3203.03	399.5	928	3045.53	0	878.33	187.49	0	706.33	0	0	654.33	1040.16	1892.66	0	49.5	2244.32	2902.08	58	4107.28	3885.2	150.2	85.33	4471.45	7644.1	11405.6	275.75	0
[truncated: 5,000 more columns]

[truncated: 1 more sheets: Clinical_data]
