# Supplementary material for: Gut microbiome features associate with immune checkpoint inhibitor response in individuals with non-melanoma skin cancers: an exploratory study
Source: Microbiol Spectr. 2025 Feb 3;13(3):e02559-24. doi: 10.1128/spectrum.02559-24 (PMC11878019; doi:10.1128/spectrum.02559-24)
Supplement: Table S3 — Untargeted metabolomics data. [file spectrum.02559-24-s0005.csv]

ionIdx	ionMz	ionAverageInt	ionTopFormula	ionTopMod	ionTopName	F0056	F0100	F0117	F0130	F0155	F0177	H0054	H0060	H0086	H0741
1	55.0188	3921	C3H4O	-H(-)	Acrolein	3189	5638	3197	3011	3986	4195	4204	3277	4227	2777
2	57.0347	16405	C3H6O	-H(-)	Acetone	16982	18481	15769	13744	16860	17416	17140	13191	17126	12615
3	59.0137	244496	C2H4O2	-H(-)	Acetic acid	253530	235059	248222	200644	286207	262767	257035	203576	297021	176160
4	61.9883	66513	HNO3	-H(-)	Peroxynitrite	46306	63075	58658	103591	56874	62777	70122	61107	58982	71845
5	69.0344	25941	C4H6O	-H(-)	Butynol	25996	25993	26288	22378	29432	26974	24924	21517	28080	20410
6	71.0139	21222	C3H4O2	-H(-)	PropenoicacidC3:1	19763	25527	20915	17705	24521	21688	21684	18092	21481	16539
7	72.9931	5460	C2H2O3	-H(-)	Glyoxylicacid	5880	10199	5785	4184	5822	4392	5639	4730	4166	5330
8	73.0114	82256	C3H6S	-H(-)	2-Propene-1-thiol	77933	74875	74229	71541	75397	79260	73754	71754	76044	76281
9	73.0294	9237	C3H6O2	-H(-)	C3:0(Propionicacid)	7217	13436	8110	6254	7178	6464	6552	6612	7207	7099
10	74.0246	1166	C2H5NO2	-H(-)	Glycine	864	1217	1044	985	817	1037	1002	874	1475	1156
11	74.9905	277719	C2H4OS	-H(-)	Thioaceticacid	247690	240200	238125	226986	240561	246948	236787	227758	258671	232671
12	78.0348	868	C5H5N	-H(-)	Pyridine	591	1094	779	769	871	878	606	788	526	610
13	81.0344	10306	C5H6O	-H(-)	2-Methylfuran	10261	13381	10721	9145	10147	9507	11667	10263	9433	9819
14	83.0134	9053	C4H4O2	-H(-)	Hydroxybutynal	8412	12600	9486	8351	8358	8821	8421	8637	8437	6862
15	83.0501	12414	C5H8O	-H(-)	Methylpropenylketone	10949	27074	11123	9971	11263	10503	10945	11241	12899	11187
16	84.0455	2205	C4H7NO	-H(-)	Acetonecyanohydrin	1630	2577	1918	2150	2289	1928	2109	2062	1919	1825
17	85.0294	370743	C4H6O2	-H(-)	Succinicaldehyde	382609	337358	380867	298660	425591	406629	380348	309046	423853	271438
18	87.045	35849	C4H8O2	-H(-)	C4:0(Butyricacid)	35942	32913	25680	25207	28069	27597	24340	28611	27393	25336
19	88.0402	5241	C3H7NO2	-H(-)	Alanine	3409	2397	1674	2867	1844	1855	1803	1875	2639	1990
20	89.0243	24954	C3H6O3	-H(-)	Lactate	25144	22951	22380	17764	25766	23291	23410	20583	25052	19777
21	89.0356	1832	C2H6N2O2	-H(-)	(aminomethyl)carbamicacid	1590	1878	1853	1340	1977	1732	1675	1795	1830	1576
22	89.0425	26392	C4H10S	-H(-)	2-Methyl-1-propanethiol	24365	23969	27183	23526	25662	27066	23681	25190	24526	25655
23	90.9855	36749	C2H4O2S	-H(-)	Thioglycolicacid	33523	35136	32446	29727	33072	32730	33138	30021	36839	33831
24	91.0552	43540	C7H8	-H(-)	Toluene	37925	33889	37912	32379	42415	39394	40200	35167	45869	45898
25	92.0504	4406	C6H7N	-H(-)	Aniline	3014	4554	3476	3391	3960	3814	3596	3127	3672	3698
26	93.0346	225557	C6H6O	-H(-)	Phenol	205500	243763	208208	208687	209836	212597	212416	215094	217392	214399
27	93.0457	81039	C5H6N2	-H(-)	Methylpyrazine	68240	68583	63726	62977	67901	67856	65366	67849	69675	75539
28	94.9804	1593355	CH4O3S	-H(-)	Mesylate	1471058	1455612	1408758	1342692	1422736	1491260	1393557	1392585	1482131	1420666
29	94.9901	120444	CH5O3P	-H(-)	Methylphosphonate	111077	113183	110021	110710	113458	115912	116259	113727	115473	108008
30	95.0507	12692	C6H8O	-H(-)	Cyclohexenone	10979	29329	10421	11148	11850	11301	12229	11387	12910	12126
31	96.0089	7254	C4H3NO2	-H(-)	Maleimide	6980	7697	6794	5939	7845	7026	6780	7190	7713	6029
32	96.9924	488206	C4H2O3	-H(-)	Moniliformin	472874	443540	464796	448039	469172	480505	450161	454129	456366	455351
33	97.0295	292381	C5H6O2	-H(-)	C5:2	303058	274232	302955	256202	325521	306441	295947	262697	327470	246981
34	98.0249	11745	C4H5NO2	-H(-)	Succinimide	10702	12352	11633	11614	11385	11720	12021	11501	10036	11544
35	98.0611	2380	C5H9NO	-H(-)	2-Piperidinone	2528	2048	2411	2601	1964	1956	2315	2104	1898	2097
36	99.045	33294	C5H8O2	-H(-)	Valerolactone	34416	34768	33044	31866	31934	32903	33448	30843	33710	33088
37	100.0403	4445	C4H7NO2	-H(-)	Homoserinelactone	3799	5106	4553	3554	3986	3629	3477	4576	3808	3406
38	101.0243	45881	C4H6O3	-H(-)	Oxobutanoicacid	46212	56506	38342	37207	44314	40681	39926	37368	38876	37430
39	101.0607	56730	C5H10O2	-H(-)	Pentanoicacid	51408	53418	36440	38181	40616	37779	39708	37905	38844	38502
40	102.0561	12424	C4H9NO2	-H(-)	Aminobutanoicacid(ABA)	5146	3903	3640	5696	4228	3918	3980	4441	4069	4123
41	103.0027	27493	C3H4O4	-H(-)	Hydroxypyruvate	27086	29046	27316	27359	27384	27283	27699	27533	25079	27831
42	103.0401	10640	C4H8O3	-H(-)	Hydroxybutanoicacid	9654	13474	10217	10422	10388	10258	9988	10481	10494	11826
43	103.0595	4166	C5H12S	-H(-)	1-Pentanethiol	3489	4039	3576	3573	4476	3840	3780	3456	3856	3686
44	104.0353	1494	C3H7NO3	-H(-)	Serine	1034	1436	1330	1091	1379	1269	1163	1159	1723	1596
45	105.0192	4271	C3H6O4	-H(-)	D-Glycericacid	3913	6069	4107	3707	3938	3792	3813	4541	4159	3872
46	105.0346	10827	C7H6O	-H(-)	Aromaticaldehyde	11919	13539	12545	11063	10939	12679	9755	11883	14384	12923
47	105.0377	17180	C4H10OS	-H(-)	3-(Methylthio)-1-propanol	17898	19870	18856	19060	17431	19212	17731	19936	22913	20214
48	106.029	1302	C6H5NO	-H(-)	Nitrosobenzene	1075	1519	1277	1174	1506	1244	937	1143	1062	1383
49	107.0502	55967	C7H8O	-H(-)	Benzylalcohol	39446	48600	40622	38563	38305	40583	41253	41601	45863	42981
50	108.0215	39129	C6H5O2	-H(-)	Benzosemiquinone	38478	65954	35535	35747	40847	38706	35185	35245	41147	34461
51	108.9961	103429	C2H6O3S	-H(-)	Methylmethanesulfonicacid	94238	94229	92142	82660	90982	87596	88244	84060	91616	87045
52	109.0117	74397	C6H6S	-H(-)	2-Vinylthiophene	71659	71178	70763	69922	70170	71779	72783	71976	79542	73871
53	109.0295	81916	C6H6O2	-H(-)	Catechol	75371	184013	74911	69401	78726	74230	72510	74875	81801	72615
54	110.0247	8343	C5H5NO2	-H(-)	Pyrrole-2-carboxylicacid	8527	125047	5954	6509	6201	6134	7017	7594	5993	6461
55	110.0359	4401	C4H5N3O	-H(-)	Cytosine	4289	11391	4197	4579	4563	3859	5014	3416	4039	4330
56	110.0724	3327	C5H9N3	-H(-)	Histamine	1721	2756	1224	2056	3049	1318	1859	1798	1309	1766
57	110.9757	28924	CH4O4S	-H(-)	Monomethylsulfate	23666	27188	24955	27794	29880	27896	36372	26518	26295	22700
58	110.9919	134130	C5H4OS	-H(-)	2-Thiophenecarboxaldehyde	130627	123746	133025	128864	133312	132792	134496	130387	131093	129945
59	111.0086	52360	C5H4O3	-H(-)	Furoicacid	55150	74785	49450	55985	52584	50841	55554	51448	52538	48882
60	111.0199	11732	C4H4N2O2	-H(-)	Uracil	10103	16710	7968	10188	10668	9667	8696	8967	8783	8831
61	111.0816	7890	C7H12O	-H(-)	(Z)-4-Heptenal	6114	99794	7841	7901	7301	7646	7447	8202	7459	7883
62	112.0147	2969	C3H3N3O2	-H(-)	Azomycin	2833	4483	3251	2879	2364	2697	3021	3118	2811	2787
63	112.0233	1576	C4H4N2O2; C5H7NS	-H(-) [+1]; -H(-)	Uracil; 2,4-Dimethylthiazole	978	1421	1516	1301	1363	1383	998	1349	1488	1285
64	112.0402	4427	C5H7NO2	-H(-)	Pyrrolinecarboxylicacid	3748	4948	3316	3867	3650	3620	3459	3584	2746	3988
65	112.0515	6141	C4H7N3O	-H(-)	Creatinine	3955	6201	3345	4250	4911	3334	4472	4615	4195	3906
66	114.0196	2819	C4H5NO3	-H(-)	Maleamicacid	2454	3341	1856	2405	2392	1882	2231	2199	1897	2428
67	114.056	10165	C5H9NO2	-H(-)	Proline	6564	4556	5643	7003	5741	4676	4613	6004	7641	5304
68	115.04	198849	C5H8O3	-H(-)	Ketovaline	206982	178881	197709	162570	227719	214907	203894	170520	229673	145973
69	115.0593	9173	C6H12S	-H(-)	2-Methyl-1-methylthio-2-butene	8214	8461	9163	7496	9921	9383	8516	7898	10822	6746
70	115.0763	50857	C6H12O2	-H(-)	Hexanoicacid	46665	54644	40401	44003	38220	40427	39814	46710	42491	43238
71	116.0503	9102	C8H7N	-H(-)	Indole	4846	4221	2986	3879	4312	3646	3857	4528	3961	4409
72	116.0717	19509	C5H11NO2	-H(-)	Valine;Betaine	5313	3280	3137	4291	4434	3543	2873	2787	4365	5707
73	117.0193	29271	C4H6O4	-H(-)	Succinate	17719	33594	20851	19240	20452	18868	20654	20639	18337	21739
74	118.0297	12071	C7H5NO	-H(-)	1,2-Diacylglycerol-LD-PI-pool	11926	13809	12050	11229	11022	10193	10865	10625	9888	9587
75	118.0508	3134	C4H9NO3	-H(-)	Threonine	1970	2973	2310	2459	2344	2298	2054	2446	2667	2396
76	119.0355	29949	C4H8O4; C5H4N4	-H(-); -H(-)	Tetrose; Purine	28987	32060	28206	26417	28960	30792	31876	28596	29911	29928
77	119.0501	1309684	C8H8O	-H(-)	Phenylacetaldehyde	1362339	1145034	1365417	1047486	1558106	1414559	1327733	1114302	1559039	963791
78	120.0455	6337	C7H7NO	-H(-)	Benzamide	4519	12213	4802	4535	5046	4303	3867	5558	5440	4936
79	120.9962	11011	C3H6O3S	-H(-)	3-Mercaptolactate	9585	9671	10195	9391	9170	9890	11048	10305	10105	9670
80	121.0293	95739	C7H6O2	-H(-)	Benzoate	88614	148159	91662	87919	88710	89905	81279	95429	91739	91407
81	121.0656	26057	C8H10O	-H(-)	Phenylethylalcohol	21457	27407	21688	20779	20548	21761	19674	20898	20245	22039
82	122.0248	7850	C6H5NO2	-H(-)	Nicotinate	5448	26536	5129	5168	6763	5041	5647	6085	5484	4402
83	122.0352	11248	C5H5N3O	-H(-)	Pyrazinamide	9621	17412	10663	10799	9256	9880	9312	9008	10867	11585
84	122.0612	14192	C7H9NO	-H(-)	Anisidine	12089	22490	14048	12638	13078	12934	12066	13586	15065	15060
85	123.0454	54846	C7H8O2	-H(-)	Orcinol	51132	76967	51162	51950	51825	50187	50552	54169	49869	55282
86	124.0073	25139	C2H7NO3S	-H(-)	Taurine	11474	11269	11062	10831	10378	10262	9250	10742	10562	11338
87	124.0168	14847	C2H8NO3P	-H(-)	2-Aminoethylphosphonate	10014	33853	11627	12527	15010	12541	9569	14529	12829	12145
88	124.0401	11603	C6H7NO2	-H(-)	N-Ethylmaleimide	8407	37790	8116	8404	9047	7259	6968	8811	7369	8224
89	124.9907	13002	C3H8OS2; C2H6O4S	-H(-) [+2]; -H(-)	Dimercaprol; 2-Hydroxyethanesulfonate	10525	12945	11215	10901	12362	11526	12605	11992	10930	11541
90	125.0067	65581	C6H6OS	-H(-)	5-Methyl-2-thiophenecarboxaldehyde	64051	61768	66397	67915	65100	67179	50614	68393	66925	73261
91	125.024	61137	C6H6O3	-H(-)	Pyrogallicacid	59536	97692	62612	56506	59582	56547	53712	60713	60489	62350
92	125.0355	10109	C5H6N2O2	-H(-)	Thymine	6794	10772	6508	7292	7833	6714	6096	7330	6801	6489
93	125.0972	11933	C8H14O	-H(-)	Sulcatone	8785	268908	9640	10903	10057	10116	9187	9890	10445	9795
94	126.0196	3940	C5H5NO3	-H(-)	2,3,6-Trihydroxypyridine	5903	105153	3282	3798	2378	2779	2740	2991	3739	2629
95	126.0561	72937	C6H9NO2	-H(-)	(S)-2,3,4,5-Tetrahydropyridine-2-carboxylate	85438	94319	68330	58700	67287	66080	77466	59853	77991	56289
96	127.0038	12429	C5H4O4	-H(-)	5-Hydroxy-2-furoicacid	12146	22636	11932	12293	10654	13228	11832	11117	12759	11239
97	127.0399	93050	C6H8O3	-H(-)	Dihydro-4,4-dimethyl-2,3-furandione	93454	93367	95287	83624	101359	97102	87984	84910	100613	77754
98	127.0548	414346	C10H8	-H(-)	Naphthalene	479573	583231	389893	346809	406006	380964	385220	365103	388797	342935
99	127.0764	33760	C7H12O2	-H(-)	Ethyltiglate	37525	113501	27753	24600	27835	25869	26068	26225	27220	26573
100	128.0099	17019	C3H3N3O3	-H(-)	Cyanuricacid	14979	16408	16105	16057	17200	17336	17792	13892	15579	16811
101	128.0352	23142	C5H7NO3	-H(-)	Oxoproline	13044	10794	8229	11276	9227	9090	8099	9970	26719	23900
102	128.0717	7424	C6H11NO2	-H(-)	Pipecolate	3293	2998	2686	2475	3220	2449	2332	3698	2489	2594
103	129.0192	14304	C5H6O4	-H(-)	Itaconate	13452	27872	13038	12796	13737	12781	12329	12074	13378	14086
104	129.0384	2986	C6H10OS	-H(-)	2-[(Methylthio)methyl]-2-butenal	2134	3361	2168	2257	2050	2044	2343	1978	3205	3302
105	129.0557	28628	C6H10O3	-H(-)	4-Methyl-2-oxopentanoate	25471	40534	25222	25837	25448	28666	25557	27193	27487	27380
106	129.0918	31040	C7H14O2	-H(-)	Ethylisovalerate	26323	41729	24245	24915	24108	22369	26896	27822	27012	28393
107	130.0138	9600	C4H5NO4	-H(-)	2-Oxosuccinamate	13164	9442	8981	10087	9676	8709	10562	10191	9880	10292
108	130.0509	3285	C5H9NO3	-H(-)	5-Aminolevulinicacid	1839	2047	1583	1724	1928	1754	1688	1738	1669	2165
109	130.0658	3477	C9H9N	-H(-)	3-Methylindole	1579	2113	1498	1761	1640	1332	1239	1564	1474	1449
110	130.0872	41384	C6H13NO2	-H(-)	(Iso)Leucine	7224	4285	4499	6936	4948	4622	3344	4158	8176	7088
111	131.0105	28636	C3H4N2O4	-H(-)	Oxaluricacid	34314	25896	28012	28265	30073	27432	32643	31453	25919	29112
112	131.0352	19341	C5H8O4	-H(-)	Glutarate	16148	50872	12520	10184	13679	12767	13608	13401	11643	13621
113	131.0462	11591	C4H8N2O3	-H(-)	Asparagine	10924	13723	11336	10242	13347	12070	10254	9356	12778	8880
114	131.0824	13124	C5H12N2O2	-H(-)	Ornithine	7316	5139	4355	4711	5682	4301	3966	4614	6723	8718
115	131.0907	5837	C7H16S	-H(-)	2-Heptanethiol	3960	2751	2588	3026	2983	2390	2172	2422	2615	3234
116	131.9957	7720	C4H7NS2	-H(-)	1-Isothiocyanato-2-(methylthio)ethane	8234	7603	5719	5920	5445	5850	10352	7513	5978	5773
117	132.0302	5367	C4H7NO4	-H(-)	Aspartate	4543	3680	2872	4285	3385	3696	3658	4127	3861	3186
118	132.0456	7355	C8H7NO	-H(-)	Mandelonitrile	4838	4682	3111	2846	3923	3652	3036	3837	3016	3050
119	132.0562	6815	C7H7N3	-H(-)	3-Methylpyrrolo[1,2-a]pyrazine	7502	5482	7674	6191	7313	6124	6112	5123	6798	5147
120	133.014	22278	C4H6O5	-H(-)	Malate	22425	33870	20023	21856	22033	21122	19322	21604	19821	21104
121	133.0498	11671	C5H10O4	-H(-)	Deoxyribose	10726	18725	10290	10178	10328	9096	7559	9228	8818	9318
122	133.0659	186298	C9H10O	-H(-)	Indan-1-ol	187587	181678	187848	174354	198642	193499	184514	179515	196328	172487
123	134.0279	2293	C4H9NO2S	-H(-)	Homocysteine	1885	4846	2134	1406	2004	1418	1683	1577	1686	2145
124	134.0474	23547	C5H5N5	-H(-)	Adenine	15179	13203	15712	15566	24104	12379	11189	21158	15413	14028
125	135.0117	20435	C4H8O3S	-H(-)	S-Methyl-1-thio-D-glycerate	16997	20599	16336	16029	17087	17237	17818	16596	18394	17817
126	135.031	11078	C5H12S2; C5H4N4O	-H(-); -H(-)	1-Pentanesulfenothioicacid; Hypoxanthine	5208	9508	5237	4836	4410	4617	3961	5784	5138	6074
127	136.0164	28137	C7H5O3.	-H(-)	Sodiumsalicylate	22414	86317	22504	24698	23004	25754	22932	26779	28064	26672
128	136.0403	8750	C7H7NO2	-H(-)	Anthranilate	5218	21856	7399	7319	6322	6558	5857	8588	6619	6652
129	136.0766	9492	C8H11NO	-H(-)	Tyramine	6879	9908	5760	5786	5702	6214	5403	5569	6580	7843
130	137.0356	77459	C6H6N2O2	-H(-)	Urocanate	69470	100846	63849	66857	69352	66537	64673	68013	70102	66143
131	138.9801	5037	C2H5O5P	-H(-)	Acetyl-P	4995	4776	4196	5094	4904	4917	4891	5716	4661	4602
132	139.0511	27955	C6H8N2O2	-H(-)	Methylimidazoleaceticacid	23294	25137	23042	22523	23638	22031	23783	23057	21856	22420
133	139.0594	18480	C8H12S	-H(-)	3,4-Diethylthiophene	15738	16708	14349	14820	16945	15053	16125	16162	15666	14366
134	139.0759	23843	C8H12O2	-H(-)	cis-1,2-Dihydro-3-ethylcatechol	23183	47767	22358	23452	23924	23536	23793	25206	23548	22705
135	139.1127	6906	C9H16O	-H(-)	(3Z,6Z)-3,6-Nonadien-1-ol	5647	16854	6250	6380	5891	6345	6000	6435	7335	7201
136	139.9758	68617	CH4NO5P	-H(-)	Carbamoylphosphate	59193	63098	70802	74666	72569	75095	56027	65422	78230	73885
137	139.9937	21517	C2H8NO2PS	-H(-)	Methamidophos	20415	21324	24105	22364	21795	22654	18070	21489	22951	24575
138	140.035	14752	C6H7NO3	-H(-)	2-Aminomuconatesemialdehyde	14909	103376	13573	13541	13037	14853	12942	13820	13759	12209
139	141.0017	51831	C6H6O2S	-H(-)	Thien-2-ylacetate	48323	51649	49251	51378	54053	49348	44054	52730	54330	52351
140	141.0197	80487	C6H6O4	-H(-)	2-Hydroxymuconatesemialdehyde	80463	86960	76640	76372	75784	73755	75185	80191	77203	77016
141	141.0555	20531	C7H10O3	-H(-)	4-Oxocyclohexanecarboxylate	19206	30515	17498	19635	19158	19338	17568	18826	19667	21300
142	141.071	17946	C11H10	-H(-)	1-Methylnaphthalene	17311	16034	17721	12794	19797	18172	17913	14499	21639	15277
143	141.0921	14171	C8H14O2	-H(-)	Cycloheptanecarboxylicacid	13088	117159	12901	13062	13831	12006	12980	13360	12124	13962
144	142.0508	4153	C6H9NO3	-H(-)	2-Hydroxymethylclavam	1773	3964	2910	2846	2693	2473	2600	2637	2200	2219
145	143.0348	15250	C6H8O4	-H(-)	2,3-Dimethylmaleate	12953	24151	12452	13640	14109	12178	12176	13932	12081	13834
146	143.0503	18016	C10H8O	-H(-)	2-Naphthol	13345	18027	14647	11627	15407	13983	13891	13308	15190	11488
147	143.0542	6014	C7H12OS	-H(-)	alpha-EMTBL	4379	6604	5742	4840	4940	4211	4544	4213	4458	4404
148	143.0713	35438	C7H12O3	-H(-)	trans-4-Hydroxycyclohexanecarboxylate	24686	65483	21036	21887	21108	20902	21862	22070	22734	21917
149	143.1076	100522	C8H16O2	-H(-)	Octanoicacid	75958	101010	78444	91032	74537	76939	84951	98921	87997	100696
150	144.0456	11897	C9H7NO	-H(-)	3-Methyleneoxindole	7619	10482	7026	8008	8424	8302	7041	7100	8272	8969
151	144.0667	7863	C6H11NO3	-H(-)	4-Acetamidobutanoate	3187	4083	3145	3571	4582	3088	3032	4620	3320	3371
152	145.014	4640	C5H6O5	-H(-)	Oxoglutarate	4229	10921	5036	4495	3964	4774	4285	3722	3757	3608
153	145.0294	8370	C9H6O2	-H(-)	Coumarin	6944	16951	6494	6879	6975	8234	7643	7241	7763	8325
154	145.0504	566083	C6H10O4	-H(-)	2-Methylglutaricacid	575758	549447	578558	440367	640719	616044	574070	462959	656576	415088
155	145.0619	49163	C5H10N2O3	-H(-)	Glutamine	46904	45239	46488	36710	52826	49268	48410	35765	52823	35109
156	145.07	25409	C7H14OS	-H(-)	4-Methyl-4-(methylthio)-2-pentanone	24303	24527	23928	19202	28692	24912	26335	21608	28458	17805
157	145.0868	31557	C7H14O3	-H(-)	3-Hydroxyisoheptanoicacid	34548	73764	31161	28664	31870	31050	30599	27382	32112	28311
158	145.0981	21720	C6H14N2O2	-H(-)	Lysine	11589	11375	8107	8673	9511	8150	8969	7540	10484	11648
159	146.0246	20274	C8H5NO2	-H(-)	Indole-5,6-quinone	22506	22170	19946	20430	18417	19016	17766	20525	21056	19004
160	146.0458	31688	C5H9NO4	-H(-)	Glutamate	9007	5897	3881	6642	4638	5477	4856	4170	5352	5339
161	146.061	11174	C9H9NO	-H(-)	Indole-3-carbinol	7253	7294	6469	5845	6885	6339	7499	7171	7554	5538
162	146.0813	3184	C6H13NO3	-H(-)	(2R,3R,4R)-2-Amino-4-hydroxy-3-methylpentanoicacid	2233	2981	1997	2265	2536	2551	2486	2007	2273	1820
163	147.0302	70122	C5H8O5; C6H12S2	-H(-); -H(-)	Hydroxyglutarate; 2-Propenylpropyldisulfide	57599	73545	57025	53520	56168	57674	59136	54138	63652	59811
164	147.0455	27392	C9H8O2	-H(-)	Cinnamate	24456	41206	24279	24077	24602	23943	24493	21185	25209	24845
165	147.0814	41324	C10H12O	-H(-)	Cuminaldehyde	37646	37343	40124	33835	45544	41496	41076	35827	46905	33900
166	148.0434	7171	C5H11NO2S	-H(-)	Methionine	4934	9169	4837	5396	5026	4636	4589	4190	5150	4624
167	148.063	7627	C6H7N5	-H(-)	6-Methyladenine	3530	4531	3779	3644	5731	4071	3481	5263	3759	3682
168	148.9911	5759	C4H6O4S	-H(-)	Thiodiaceticacid	5473	5498	4523	4200	5354	5104	5717	4644	5388	4832
169	149.0099	5383760	C4H6O6; C5H10OS2	-H(-); -H(-)	Tartaricacid; 2-Methyl-2-(methyldithio)propanal	4387080	4669623	4288860	4066334	4326891	4646878	4457076	4060085	4796673	4459216
170	149.097	26752	C10H14O	-H(-)	Thymol	22582	27310	22526	21532	22527	23428	21516	24734	26942	24828
171	149.1089	9248	C9H14N2	-H(-)	2,5-Dimethyl-3-propylpyrazine	7101	10127	6944	6748	7661	7712	6965	6641	8616	7257
172	150.0562	17861	C8H9NO2	-H(-)	Acetaminophen	8666	18706	7462	8214	8894	7753	7648	9038	8516	8375
173	151.0259	43031	C5H4N4O2	-H(-)	Xanthine	21278	24706	19449	16200	20957	19386	15585	18357	17444	19254
174	151.04	100433	C8H8O3	-H(-)	p-Hydroxyphenylaceticacid	90626	223804	88955	89825	86963	90881	82722	88259	93805	99266
175	151.0759	35546	C9H12O2	-H(-)	2-Isopropyl-1,4-benzenediol	32743	48828	33082	32675	34436	34254	35026	32682	37361	39692
176	152.011	26066	C3H8NO4P	-H(-)	Fosamine	22396	93649	21171	19737	22925	22905	23149	23769	22372	20723
177	152.035	9993	C7H7NO3	-H(-)	3-Hydroxyanthranilicacid	7475	51227	7029	8579	7401	7671	7051	7580	6782	7090
178	152.0716	10968	C8H11NO2	-H(-)	Dopamine	3533	8468	4660	5599	9878	4212	4133	7258	3596	5018
179	153.0194	62715	C7H6O4	-H(-)	Gentisicacid	52042	272669	54450	54376	53958	55255	54406	58744	58118	55270
180	153.093	14349	C9H14O2	-H(-)	C9:2	13093	40159	10759	12732	12701	12336	13698	12824	13562	14781
181	154.0501	4681	C7H9NO3	-H(-)	(3S,5S)-Carbapenam-3-carboxylicacid	3622	9314	4165	2922	3275	3450	3071	3325	2848	3103
182	154.0623	8424	C6H9N3O2	-H(-)	Histidine	3984	5661	3196	3600	3282	3742	3763	3512	5525	7620
183	154.9133	4909	C2H4S4	-H(-)	1,2,4,5-Tetrathiane	3880	4321	4744	10811	8017	6716	3832	3707	3827	3929
184	155.0015	13550	C3H8O5S	-H(-)	(R)-2,3-Dihydroxypropane-1-sulfonate	9228	28884	12577	35771	22843	18095	11133	9693	9929	10598
185	155.0099	8628	C5H4N2O4	-H(-)	Orotate	8002	10121	7565	9529	10118	8697	7024	8114	7367	7871
186	155.0124	12289	C3H9O5P	-H(-)	Propane-1,2-diol1-phosphate	12836	13461	11515	14147	13568	12494	10764	12028	11728	13043
187	155.0463	4968	C6H8N2O3	-H(-)	5-Hydroxymethyl-4-methyluracil	4116	6691	4376	4144	4204	4340	4252	4504	3645	4207
188	155.0568	2753	C5H8N4O2	-H(-)	N-Ethylammelide	2063	3124	2498	2537	2654	2019	2421	2312	2608	2171
189	155.0723	23910	C8H12O3	-H(-)	8-Hydroxy-5,6-octadienoicacid	20416	38792	20841	22588	21694	23630	20688	21656	23092	25099
190	155.0865	20802	C12H12	-H(-)	2,6-Dimethyl-naphtalene	20600	20114	18934	15683	22902	22237	18009	16642	23481	17432
191	155.1075	11793	C9H16O2	-H(-)	C9:1	9494	34614	9809	8928	9968	10103	9065	11528	11193	10972
192	156.0303	4583	C6H7NO4	-H(-)	2-Aminomuconicacid	4535	13374	3953	4181	4186	3988	4359	3974	4262	4030
193	157.0138	15872	C6H6O5	-H(-)	Zymonicacid	14441	19623	11661	11938	10924	11927	15161	13020	12405	11832
194	157.0508	28136	C7H10O4	-H(-)	Isopropylmaleate	26501	36413	26754	25687	24262	24829	26026	26481	24522	24803
195	157.0872	35614	C8H14O3	-H(-)	cis-4-Hydroxycyclohexylaceticacid	29418	133928	30587	30359	31021	28441	33258	35724	34175	34772
196	157.1234	230173	C9H18O2	-H(-)	Oenanthicether	157805	250956	171085	188761	162999	168364	173698	209938	217793	237509
197	158.0821	6959	C7H13NO3	-H(-)	2-Methylbutyrylglycine	3333	10088	3267	3311	3224	2893	3295	3038	2930	3107
198	159.0297	7765	C6H8O5	-H(-)	Oxoadipate	6042	17271	5562	6529	6886	5951	5661	6781	6591	5961
199	159.0664	44232	C7H12O4	-H(-)	Pimelate	17154	310319	17073	17969	18401	17194	19318	17232	17758	17312
200	159.0804	34193	C11H12O	-H(-)	3-Methyl-4-phenyl-3-buten-2-one	30434	43926	32309	25023	32821	31690	30490	25538	36056	25463
201	159.0926	5879	C10H12N2	-H(-)	Tryptamine	4580	11979	3905	4294	4978	4616	3763	4223	4491	4556
202	159.1029	24208	C8H16O3	-H(-)	Propylhydroxypentanoicacid	24300	147013	22507	23347	20614	20690	20698	22611	23160	23606
203	159.1145	4264	C7H16N2O2	-H(-)	Methyl-Lys	4197	12447	4152	3344	3714	3319	3816	3141	3774	3592
204	160.0405	8130	C9H7NO2	-H(-)	2-Indolecarboxylicacid	4381	10250	3850	3926	4125	4889	4269	3387	4595	4423
205	160.0616	4622	C6H11NO4	-H(-)	Aminoadipate	1995	3168	1695	2513	2390	2198	1687	1898	1558	1708
206	161.024	10780	C9H6O3	-H(-)	Umbelliferone	9844	32895	10078	9157	10219	8246	8932	9800	8859	9519
207	161.0458	21195	C6H10O5; C7H14S2	-H(-); -H(-)	Hydroxyadipate; (-)-1-Methylpropyl1-propenyldisulfide	11808	46259	9952	9800	9432	10115	9191	9791	10717	9624
208	161.0616	59605	C10H10O2	-H(-)	cis-1,2-Dihydronaphthalene-1,2-diol	57160	64316	57955	49928	64448	56467	57871	48597	66499	46148
209	161.0938	8094	C6H14N2O3	-H(-)	Hydroxy-Lys	6111	9057	6246	6370	7057	8428	6083	5655	8662	6384
210	161.9875	2894	C4H5NO4S	-H(-)	Acesulfame	1142	1327	2021	1214	1193	2003	1303	1621	1769	879
211	162.0561	8968	C9H9NO2	-H(-)	3-Methyldioxyindole	4052	8119	2710	2640	2914	2510	3074	3206	3012	2808
212	162.0781	3713	C6H13NO4; C7H9N5	-H(-); -H(-)	Amino-dideoxy-hexose; 6-Dimethylaminopurine	2439	3953	2496	2600	2523	2638	1976	2457	2815	2175
213	163.0403	32626	C9H8O3	-H(-)	Coumarate	29402	91866	29562	28843	30385	29822	30903	29737	30671	28685
214	163.0507	5391	C8H8N2O2	-H(-)	Ricinine	4397	11106	4089	5396	4560	4606	4766	4701	5298	4627
215	163.0614	20568	C6H12O5; C7H16S2	-H(-); -H(-)	Deoxyhexose; Butylisopropyldisulfide	14568	35629	15418	13785	15557	14926	14981	13946	16162	14918
216	163.0771	24194	C10H12O2	-H(-)	Cumate	21114	26906	18788	21625	21964	22994	21358	23591	23308	21254
217	163.1131	15229	C11H16O	-H(-)	1-(1-Methoxy-1-methylethyl)-4-methylbenzene	6707	13795	15916	32066	7886	10720	19492	35415	29787	43781
218	164.0212	12985	C5H11NOS2; C5H3N5O2	-H(-); -H(-)	4-Methylthiobutylthiohydroximate; 8-Oxoguanine	11782	12838	12024	11731	12961	13279	13026	13383	12655	11699
219	164.0354	10869	C8H7NO3	-H(-)	4-Pyridoxolactone	9791	20143	9126	8687	9203	8949	9905	9421	9940	9017
220	164.0455	9558	C7H7N3O2	-H(-)	N-Methyl-N,4-dinitrosoaniline	8412	17023	8669	7699	8603	8227	7653	7374	8843	7350
221	164.0586	7563	C6H7N5O	-H(-)	Methylguanine	5617	7172	5756	5284	6051	5727	5735	5044	5688	5944
222	164.0719	27970	C9H11NO2	-H(-)	Phenylalanine	9853	14658	8919	10133	10178	9233	8020	8964	10692	11021
223	165.0196	49324	C8H6O4	-H(-)	Phthalate	44086	129572	48976	45489	45577	45257	44740	51347	45722	46682
224	165.0417	12624311	C6H14OS2; C6H6N4O2	-H(-); -H(-)	S-Propyl1-propanesulfinothioate; Methylxanthine	11291450	11089059	10893196	10564623	11055841	11499918	11338294	10742565	11718350	11101401
225	165.9794	13007	C7H5NS2	-H(-)	2(3H)-Benzothiazolethione	8326	9691	10229	9201	8282	9096	8200	8448	9046	8414
226	166.0149	11324	C7H5NO4	-H(-)	Quinolinate	9351	15204	7777	7374	8506	8803	8791	9158	8770	8403
227	166.0377	1012976	C5H5N5O2	-H(-)	Oxoguanine	917508	853525	876110	819680	888158	969303	808756	810968	907073	932091
228	166.0511	165037	C8H9NO3	-H(-)	Pyridoxal	138550	156370	135005	127714	141860	139411	143023	134132	148579	135185
229	166.9756	6643	C3H5O6P	-H(-)	Phosphoenolpyruvate	6555	6844	5907	5989	6378	5741	5914	5846	5043	6288
230	166.9997	8975	C7H4O5	-H(-)	2-Oxo-3-(5-oxofuran-2-ylidene)propanoate	8077	14625	7825	7337	7982	8226	7257	7227	8536	7593
231	167.0211	283999	C5H4N4O3	-H(-)	Urate	219879	254606	201636	194594	209599	230336	198057	189961	245141	206456
232	167.9973	74997	C3H7NO5S	-H(-)	Cysteicacid	81980	83956	71424	74264	75439	76245	73226	74623	69629	68095
233	168.0128	58461	C7H7NO2S	-H(-)	ThiobenzamideS,S-dioxide	56215	61367	49093	49804	52140	52886	51321	50548	52473	46093
234	168.067	40572	C8H11NO3	-H(-)	Pyridoxine	35317	37117	31658	31382	34206	33551	32347	33930	33886	31311
235	168.078	25268	C7H11N3O2	-H(-)	Methyl-His	22080	20357	19630	18749	21930	21528	19397	20384	20692	18743
236	169.0762	123132	C11H10N2	-H(-)	2-Amino-5-phenylpyridine	53324	50480	48574	46702	142361	54119	133064	48793	252790	43158
237	169.1235	29784	C10H18O2	-H(-)	C10:1	30814	65654	27093	26722	28477	28556	28447	27499	26665	28481
238	170.0273	22774	C7H9NO2S	-H(-)	2-(4-Methyl-5-thiazolyl)ethylformate	18701	19715	19038	20057	18953	19168	20278	21270	22093	25940
239	170.0829	7178	C8H13NO3	-H(-)	Crotanecine	6558	7953	5874	5378	5900	5853	5658	6499	6093	5690
240	170.119	80792	C9H17NO2	-H(-)	Gabapentin	22016	322617	21635	28392	22483	20105	18622	22017	20971	24846
241	171.0119	1276532	C7H8O3S	-H(-)	Toluene-4-sulfonate	1104894	1099159	1078358	1089825	1075698	1160626	1113717	1080913	1136771	1096600
242	171.0302	61336	C7H8O5	-H(-)	3-Dehydroshikimate	52199	61512	49211	50840	51999	51103	49396	50612	52260	54249
243	171.0558	12366	C10H8N2O	-H(-)	3-Acetyl-2,7-naphthyridine	9326	11421	9411	9410	9609	9796	9251	8983	9518	9663
244	171.0665	37487	C8H12O4	-H(-)	2-Octenedioicacid	34025	84045	32555	34674	32955	34113	34199	31296	34727	31107
245	171.103	82864	C9H16O3	-H(-)	Tetrahydrofurfurylbutyrate	72367	248881	79752	81460	77445	77666	79654	81387	82351	79674
246	171.1394	133787	C10H20O2	-H(-)	Decanoicacid(FA10:0)	106525	118885	119337	128560	121781	115731	128691	130534	128779	127866
247	172.0399	7293	C10H7NO2	-H(-)	2-Quinolinecarboxylicacid	5682	8550	6508	6014	6303	6682	5864	6216	6392	6234
248	172.0983	10244	C8H15NO3	-H(-)	Acetyl-Leu	6648	28969	6335	6950	7419	5967	6563	6837	7554	7528
249	172.9919	75041	C6H6O4S	-H(-)	Phenolsulfate	66165	73193	68006	65252	69193	74701	65257	66178	72505	62010
250	173.0083	92949	C6H6O6	-H(-)	Aconitate	79647	82578	81069	82276	79446	84229	80398	78135	85072	77252
251	173.0456	25478	C7H10O5	-H(-)	Shikimate	15457	41708	16424	16411	15969	16266	16339	16831	18898	19026
252	173.0568	27889	C6H10N2O4	-H(-)	Formimino-Glu	27417	27276	23743	20719	26220	27868	21337	22395	26981	20144
253	173.0608	86041	C11H10O2	-H(-)	Menadiol	86426	86759	81683	67246	88143	84808	79578	72277	94039	60384
254	173.0712	8913	C10H10N2O	-H(-)	Indole-acetamide	7451	11988	7193	6497	8004	6803	7082	6796	8438	5809
255	173.0821	37483	C8H14O4	-H(-)	Subericacid	29574	1442379	24533	27003	26058	26506	27202	25900	29790	26537
256	173.0972	17001	C12H14O	-H(-)	Capillanol	13815	76950	14531	12162	15035	13457	12619	12238	16724	13797
257	173.1043	8913	C6H14N4O2	-H(-)	Arginine	5853	47433	4901	4892	5614	4094	5161	4222	5124	5243
258	173.1175	22790	C9H18O3	-H(-)	(±)-3-Hydroxynonanoicacid	21531	61900	20089	23181	20249	20970	22778	22890	20435	21814
259	173.1293	3695	C8H18N2O2	-H(-)	Ne,Nedimethyllysine	3099	12745	2905	2577	2910	2548	3009	2976	2775	2923
260	174.041	9382	C6H9NO5; C7H13NS2	-H(-); -H(-)	Acetyl-Asp; Berteroin	2514	3975	1865	2122	2737	1506	1998	3264	2135	1724
261	175.0245	14979	C6H8O6	-H(-)	Hexuronicacid;Ascorbate	13410	22297	8381	10437	9055	8779	7640	9066	9353	11316
262	175.0444	7761	C7H12O3S; C7H13NS2; C7H5N5O	-H(-); -H(-) [+1]; -H(-) [+1]	2-Oxo-6-methylthiohexanoicacid; Berteroin; 7-Cyano-7-carbaguanine	5675	13595	5100	6241	5929	5789	5839	6776	6278	6213
263	175.0516	4544	C9H8N2O2	-H(-)	4-HydroxyaminoquinolineN-oxide	3118	9054	2931	3514	3068	3682	3192	3192	3473	3750
264	175.0609	13220	C7H12O5	-H(-)	3-Propylmalate	9510	32192	8191	7286	7481	7421	8223	8814	8815	8932
265	175.0767	294189	C11H12O2	-H(-)	Ethylcinnamate	299602	266676	300827	240267	337722	309909	298882	242834	354877	219744
266	175.0975	18904	C8H16O4	-H(-)	L-Cladinose	19255	69164	16379	15536	19246	17176	16549	16713	19564	15196
267	175.1124	8923	C12H16O	-H(-)	4-Methyl-1-phenyl-2-pentanone	8954	12585	7345	7930	8433	7674	8026	7098	9127	6695
268	176.0392	4094	C6H11NO3S; C6H13NOP2	-H(-); -H(-)	Formyl-Met; Polyvidone	2194	12497	2800	2595	2476	3166	2496	2945	3194	2869
269	177.0189	16401	C9H6O4	-H(-)	7,8-Dihydroxycoumarin	14272	66086	12478	13038	13893	14204	14192	13108	13817	13618
270	177.0405	10098	C6H10O6; C7H14OS2	-H(-); -H(-)	Glucono-lactone; Methylthiomethyl2-methylbutanethiolate	7377	18675	6160	7557	7161	5984	7324	6863	7332	6653
271	177.0921	39225	C11H14O2	-H(-)	5-Phenylvalericacid	37386	40764	37203	34672	39441	39029	33878	33382	42227	36026
272	178.051	6369	C9H9NO3	-H(-)	Hippurate	3989	13332	3562	3846	4338	4320	3569	3851	4750	3947
273	178.0875	17152	C10H13NO2	-H(-)	2(N)-Methyl-norsalsolinol	14532	21450	15469	15308	16987	15391	16315	16617	16000	16535
274	179.0032	41221	C6H12S3	-H(-)	2,4,6-Trimethyl-1,3,5-trithiane	36505	44421	38350	36435	37196	41845	39342	38250	39557	38016
275	179.0351	27554	C9H8O4	-H(-)	4-Hydroxyphenylpyruvicacid	22051	98760	23062	22434	22457	23096	23971	23009	24709	23593
276	179.1079	13380	C11H16O2	-H(-)	2,2,7,7-Tetramethyl-1,6-dioxaspiro[4.4]nona-3,8-diene	11261	26492	11255	11595	12481	12799	11153	12319	13335	13117
277	180.0529	6285	C6H7N5O2; C13H8O	-H(-); -H(-) [+1]	8-Hydroxy-7-methylguanine; 12-Tridecene-4,6,8,10-tetraynal	3039	5694	3521	2985	2786	2837	3459	2838	2880	2720
278	180.0666	27240	C9H11NO3	-H(-)	Tyrosine	8028	17894	6624	7689	6778	6096	5710	6429	9438	9952
279	181.0504	53522	C9H10O4	-H(-)	Homovanillicacid	41274	290994	41951	37578	38054	39801	37055	39695	42394	40493
280	181.0721	26142	C6H14O6	-H(-)	Mannitol	16058	26561	21565	19179	20852	18936	22598	21389	19616	21317
281	181.0844	21353	C6H10N6O	-H(-)	Dacarbazine	19521	37505	18157	18364	19106	18386	19008	20225	20112	20037
282	181.1237	7696	C11H18O2	-H(-)	Geranylformate	6219	65039	6898	5514	5918	5922	5144	5704	6298	6853
283	181.9918	15426	C7H5NO3S	-H(-)	Saccharin	12161	16385	11477	10919	10288	9585	18632	12044	10123	10861
284	182.0133	6180	C4H9NO5S; C5H5N5OS	-H(-); -H(-)	L-Homocysteicacid; 8-Hydroxythioguanine	5658	16735	5192	5412	4878	6669	5736	5920	5152	5766
285	182.0458	74328	C8H9NO4	-H(-)	4-Pyridoxate	10755	26790	6948	10920	32475	6426	6231	39994	6617	7338
286	183.0122	11954	C8H8O3S	-H(-)	Polystyrenesulfonate	9452	14190	9652	10350	11005	11038	10173	11478	11043	11907
287	183.0492	17489	C9H12O2S	-H(-)	(+/-)-3-[(2-methyl-3-furyl)thio]-2-butanone	10021	17770	9718	10584	12122	10732	9313	12696	10829	11216
288	183.0555	8021	C11H8N2O	-H(-)	Fuberidazole	3981	19974	3719	3951	4425	7658	7474	4598	8007	3634
289	184.0019	2582	C3H8NO6P	-H(-)	Phosphoserine	1670	2185	1629	2367	1673	2228	1300	2199	2052	1938
290	184.0258	9835	C7H7NO5	-H(-)	2-Amino-3-carboxymuconicacidsemialdehyde	3905	42972	4449	3901	7284	10729	3454	7142	3700	4085
291	184.0507	4011	C10H7N3O	-H(-)	Cyometrinil	2456	6676	2935	2572	2470	3122	2523	3264	2650	2717
292	184.9857	9978	C3H7O7P; C4H11O2PS2	-H(-); -H(-)	Phosphoglycerate; Diethyldithiophosphate	10593	9381	8517	8573	9447	8748	10808	10255	7938	8016
293	185.0096	8399	C7H6O6	-H(-)	3-Fumarylpyruvate	8889	13301	7196	8252	7394	7203	6932	6899	6300	7401
294	185.0401	6415	C7H10N2O2S	-H(-)	Carbimazole	4659	9853	5434	4319	5831	5265	3979	5681	5831	4880
295	185.0608	25108	C12H10O2	-H(-)	1-Naphthaleneaceticacid	23229	26965	24098	21347	25323	22181	21021	22417	26050	22448
296	185.0819	33919	C9H14O4	-H(-)	5-(2-Methylpropyl)tetrahydro-2-oxo-3-furancarboxylicacid	29401	423254	30012	30171	30606	30318	29935	32447	32108	30437
297	185.0967	13706	C13H14O	-H(-)	(E)-2-Tridecene-4,6,8-triyn-1-ol	12160	34304	13833	10532	13565	11969	11359	12081	12868	11772
298	185.1181	21908	C10H18O3	-H(-)	3-Oxodecanoicacid	20638	141097	19558	19928	19860	19206	20495	19795	21347	24467
299	185.155	31694	C11H22O2	-H(-)	Undecanoicacid	27176	27325	28139	29237	24307	24679	31682	31447	31568	33972
300	186.1133	80190	C9H17NO3	-H(-)	N-Heptanoylglycine	56523	246668	62472	64349	63892	64243	56132	63873	60999	61054
301	187.007	14903	C7H8O4S	-H(-)	p-Cresolsulfate	13976	15585	13515	14192	13903	14803	13636	13357	13549	11601
302	187.0609	20447	C8H12O5	-H(-)	Tetrahydro-2,5-furan-diaceticacid	15072	91901	14588	14299	15896	15188	14163	14926	14426	14391
303	187.0765	112434	C12H12O2	-H(-)	Trigoforin	105188	114816	112367	89508	124633	111107	104320	90217	130120	82148
304	187.0979	85765	C9H16O4	-H(-)	Azelaicacid	60314	4641103	59763	64439	61477	59837	59186	59591	62267	62500
305	187.1341	14111	C10H20O3	-H(-)	3-Hydroxycapricacid	12278	116647	11696	11628	12303	12583	14774	14278	13667	13205
306	187.9966	2126	C6H5O7.	-H(-)	Sodiumcitrate	1812	2891	1328	1186	1505	982	1469	1221	1511	956
307	188.0022	4650	C6H7NO4S	-H(-)	Lanthionineketimine	3335	2899	1404	1117	1503	1385	1408	1293	1523	1073
308	188.0359	3555	C10H7NO3	-H(-)	Kynurenicacid	2765	10643	2253	2508	1938	2704	2238	2851	2400	2614
309	188.0418	2986	C6H12N3PS	-H(-)	Thiotepa	2666	6810	2418	2921	2124	1906	2252	2551	2426	2685
310	188.0564	10327	C7H11NO5; C8H15NS2	-H(-); -H(-)	Acetyl-Glu; 1-Isothiocyanato-6-(methylthio)hexane	1922	5083	1675	1745	1461	1597	1406	1235	2422	1794
311	188.0717	5030	C11H11NO2	-H(-)	Indole-3-propionicacid	3116	6730	3511	2958	3060	2462	2971	2798	3877	2463
312	188.092	5367	C8H15NO4	-H(-)	N-MethylcalystegineB2	3039	13317	2509	2253	2358	2755	2995	2194	2834	2564
313	188.1113	6962	C9H19NOS	-H(-)	EPTC	4619	39023	4280	5933	6587	3558	2879	4134	2199	1914
314	188.9857	26413	C6H6O5S	-H(-)	Pyrocatecholsulfate	23990	26091	20831	20075	20279	19889	28768	23319	22413	20933
315	189.0186	10370	C10H6O4	-H(-)	Coumarin-4-carboxylicacid	8569	18073	7969	8442	8864	7676	8845	8527	8391	7899
316	189.0561	21741	C11H10O3	-H(-)	7-Methoxy-6-methyl-2H-1-benzopyran-2-one	18892	33907	19516	17397	19971	19092	17956	17694	19813	18484
317	189.0763	12759	C8H14O5	-H(-)	3-Hydroxysubericacid	9988	74751	9263	10152	9697	9169	8609	8547	10940	10385
318	189.0881	12392	C7H14N2O4	-H(-)	Diaminopimelate	10393	16802	10405	9596	11647	11463	8773	9772	9957	10613
319	189.0916	24231	C12H14O2	-H(-)	C15:5	23294	28229	22432	20928	24540	24315	20332	19613	24536	21655
320	189.1025	17586	C11H14N2O	-H(-)	5-Methoxytryptamine	23294	62569	22432	20928	24540	24315	12646	10983	13985	21655
321	189.1285	13447	C13H18O	-H(-)	beta-Damascenone	10095	15076	10752	10352	10006	10043	10593	11653	15011	14918
322	190.0548	8096	C7H13NO3S	-H(-)	Acetyl-Met	3352	7546	2598	3005	3516	2900	2954	2883	3562	5952
323	191.0199	10367	C6H8O7	-H(-)	(Iso)Citrate	7218	20470	7525	8305	8027	6031	6497	8018	7225	5970
324	191.1079	25319	C12H16O2	-H(-)	C12:4	16225	27661	17054	16588	17307	16725	17374	19474	20059	22727
325	192.0672	6236	C10H11NO3; C9H9N3O2	-H(-); -H(-) [+2]	Phenylacetylglycine; Carbendazim	3092	10014	3217	3264	3148	2955	2970	3899	5257	4738
326	193.0142	10457	C9H6O5	-H(-)	2-(2H-1,3-benzodioxol-5-yl)-2-oxoaceticacid	10941	47856	7848	8694	8770	9485	8481	8855	9202	9296
327	193.0352	18933	C6H10O7	-H(-)	Hexuronate	14279	25561	12352	10796	11998	14230	11381	11336	16359	13734
328	193.0502	25519	C10H10O4	-H(-)	trans-Ferulicacid	17414	98075	18562	16810	18073	16602	18858	17632	18756	18578
329	193.0651	6182	C14H10O	-H(-)	1-Hydroxyphenanthrene	4666	12966	4413	4574	3984	3345	4808	3993	5579	4656
330	193.0876	52027	C11H14O3	-H(-)	(R)-3-Hydroxy-5-phenylpentanoicacid	47194	61418	44623	40263	44171	44279	40952	37802	48235	40834
331	194.0673	2881	C6H13NO6	-H(-)	Hexoseoxime	1220	3725	1478	1763	2177	1550	1885	1853	1333	1539
332	194.9971	17363	C5H8O6S	-H(-)	3-methyl-4-(sulfooxy)but-2-enoicacid	17660	18860	12455	12224	13784	11870	17899	14491	12494	13681
333	195.0302	30229	C9H8O5	-H(-)	3-Methoxy-4,5-methylenedioxybenzoicacid	25396	121466	26036	25894	26280	24958	26377	25489	27108	26536
334	195.051	40293	C6H12O7	-H(-)	Hexonicacid	16858	29927	13449	11639	15986	13880	12322	12558	13172	12876
335	195.1388	12772	C12H20O2	-H(-)	Dihydro-5-(2-octenyl)-2(3H)-furanone	9871	22917	12225	11770	11709	11265	12315	12231	12181	13703
336	196.0352	6916	C7H7N3O4	-H(-)	4-Amino-2,6-dinitrotoluene	6307	21417	6032	5810	6210	6399	5307	6218	5712	6592
337	196.0617	7539	C9H11NO4	-H(-)	Dihydroxy-Phe	4494	19732	4011	4599	4702	4228	4213	5343	4296	4976
338	197.0085	48169	C8H6O6	-H(-)	3,4-Dihydroxyphthalate	50079	152052	41489	44183	43508	44312	43801	44698	40713	45961
339	197.025	19894	C12H6O3	-H(-)	Naphthalicanhydride	18800	27604	16181	16585	18210	18575	18152	17704	17612	19059
340	197.0453	17653	C9H10O5	-H(-)	Vanillylmandelicacid	12891	391241	11999	12649	12662	11862	11957	12982	13170	13675
341	197.0646	15074	C10H14O2S	-H(-)	4-[(2-Furanylmethyl)thio]-2-pentanone	11181	30518	8653	8519	9847	11290	9773	8353	11273	12421
342	197.0816	19730	C10H14O4	-H(-)	Guaifenesin	17216	55130	18576	15264	16940	18294	15951	17088	17332	19180
343	197.1546	11156	C12H22O2	-H(-)	C12:1	10295	16875	9908	8943	9460	8963	9563	10802	10357	10354
344	198.0593	14329	C9H13NO2S	-H(-)	2-(4-Methyl-5-thiazolyl)ethylpropionate	3344	9897	4670	9259	5331	4444	4312	6294	16868	10983
345	199.0072	31594	C8H8O4S	-H(-)	4-Vinylphenolsulfate	26536	32208	27521	27969	27909	28820	28687	26641	29259	27005
346	199.04	13015	C12H8O3	-H(-)	5-Methylangelicin	11601	18426	11354	11936	13025	11178	11138	12022	12832	12961
347	199.0613	20584	C9H12O5; C10H16S2	-H(-); -H(-)	(Z)-3-(1-Formyl-1-propenyl)pentanedioicacid; 3,6-Dihydro-4-(4-methyl-3-pentenyl)-1,2-dithiin	11253	38998	11596	11784	11892	12012	12854	12884	12527	13570
348	199.0764	213343	C13H12O2	-H(-)	Monobenzone	211642	203115	210780	164133	241205	232027	206173	165170	255262	154497
349	199.1341	17302	C11H20O3	-H(-)	(S)-9-Hydroxy-10-undecenoicacid	14971	62015	16175	15210	14890	15197	16386	13920	16000	16589
350	199.1704	227902	C12H24O2	-H(-)	Dodecanoicacid(FA12:0)	110053	113948	113827	108706	104751	114926	117154	132537	170359	164854
351	200.1295	5515	C10H19NO3	-H(-)	Capryloylglycine	3254	14611	4273	4562	4297	4285	4504	3975	4455	3683
352	200.9866	50769	C7H6O5S	-H(-)	4-Sulfobenzoate	46971	44319	42109	38121	43101	46040	42346	39071	43611	42505
353	201.0193	7885	C11H6O4	-H(-)	Bergaptol	5636	11660	5487	5127	5231	5669	6060	6213	6452	5079
354	201.0552	22823	C12H10O3	-H(-)	(2-Naphthalenyloxy)aceticacid	19689	31864	19931	21619	21346	20423	16343	20538	24116	22869
355	201.0766	17921	C9H14O5	-H(-)	Diethyloxalpropionate	13366	251215	15203	12773	13500	13122	13383	12494	15971	15006
356	201.0918	20255	C13H14O2	-H(-)	6-Acetyl-2,2-dimethyl-2H-1-benzopyran	14650	47367	17205	13401	14044	14427	14782	15462	20028	18386
357	201.1132	25644	C10H18O4	-H(-)	Sebacicacid	19000	448238	18112	18012	19265	20451	19186	18847	22258	19676
358	201.1251	7363	C9H18N2O3	-H(-)	Alanyl-Isoleucine	4039	35259	3436	3418	3996	3645	3386	3364	4003	4585
359	201.1496	7844	C11H22O3	-H(-)	3-Hydroxynonylacetate	7582	17050	6706	7695	6814	6583	6345	6299	7313	6635
360	202.0721	30016	C8H13NO5; C9H17NS2	-H(-); -H(-)	Acetylaminoadipate; 1-Isothiocyanato-7-(methylthio)heptane	3143	5991	2146	3412	1699	1875	2170	1910	1964	2197
361	203.0019	6103	C7H8O5S	-H(-)	O-methoxycatechol-O-sulphate	5133	7717	5760	4584	5036	4798	5199	4933	4226	4608
362	203.0349	17264	C11H8O4	-H(-)	1,4-Dihydroxy-2-naphthoate	16385	35621	16084	15375	16481	14133	13860	14711	15574	14870
363	203.0744	24952	C9H16O3S	-H(-)	2-Oxo-8-methylthiooctanoicacid	19595	27831	19703	19966	19660	20255	20780	18177	22283	19295
364	203.0829	12804	C11H12N2O2	-H(-)	Tryptophan	4441	13049	3331	3812	4569	3305	2843	3685	3982	4822
365	203.1038	9625	C8H16N2O4	-H(-)	Serylvaline	5437	23301	4940	5879	5000	3940	4227	4856	5021	6277
366	204.0662	5151	C11H11NO3	-H(-)	Indolelacticacid	3040	7192	2469	2503	2083	2489	1889	2342	2781	2940
367	204.9815	12051	C6H6O6S	-H(-)	5-Sulfoxymethylfurfural	8555	11284	11531	10124	9683	9558	9496	9877	10491	11530
368	205.0714	7815	C8H14O6	-H(-)	Diethyltartrate	4019	22620	4207	4044	4090	5201	4335	4419	5356	4961
369	205.0871	159291	C12H14O3	-H(-)	Ethyltrans-p-methoxycinnamate	159576	159865	160271	130294	177512	172280	151766	134400	181167	121614
370	205.1241	10562	C13H18O2	-H(-)	Ibuprofen	8220	13291	9822	8271	9580	10451	8975	9073	9692	9306
371	205.1601	1914460	C14H22O	-H(-)	4-(1,1,3,3-Tetramethylbutyl)-phenol	1257408	1306368	1429123	1479791	1371032	1433845	1486741	1828532	2028333	2204650
372	206.0481	16374	C7H13NO4S	-H(-)	(2R,2S)-Isobuteine	3911	12248	2522	2452	2452	2944	2227	2385	2889	2708
373	206.0825	7436	C11H13NO3	-H(-)	Acetyl-Phe	3405	9185	2309	3906	3290	3405	5501	5473	5561	3008
374	206.9968	94784	C7H12OS3	-H(-)	(Z)-[3-(Methylsulfinyl)-1-propenyl]2-propenyldisulfide	79512	87759	77246	73409	80591	85500	75749	73078	83104	82997
375	207.0125	18965	C10H8O3S	-H(-)	1-Naphthalenesulfonicacid	15683	20871	18885	19523	17194	15205	13786	17136	19149	21318
376	207.0301	13271	C10H8O5	-H(-)	3-(2H-1,3-benzodioxol-5-yl)-3-oxopropanoicacid	10467	73781	11972	10567	9320	10955	10725	11510	11833	12937
377	207.0484	8257	C11H12O2S	-H(-)	Methyl5-(1-Propynyl)-2-thiophenepropanoate	3922	19736	4513	4624	4251	3821	4137	3824	4843	4227
378	207.0665	32729	C11H12O4	-H(-)	(R)-2-Benzylsuccinate	26501	155388	27865	24998	28166	29042	24240	30371	28981	28088
379	207.078	7810	C10H12N2O3	-H(-)	Kynurenine	6091	17255	5877	5849	6147	6300	5140	5990	6574	5495
380	207.088	98648	C8H16O6	-H(-)	Ethylbeta-D-glucopyranoside	82800	90504	80456	72062	78354	85518	78812	76916	84688	81428
381	207.1022	23644	C12H16O3	-H(-)	Isoelemicin	20180	65791	22571	20590	19366	22924	21076	20850	21761	22124
382	207.1389	17645	C13H20O2	-H(-)	Eremopetasinorol	15211	25028	15980	15085	15872	16808	14593	15746	19684	19017
383	208.0889	16739	C13H11N3	-H(-)	Proflavine	14850	17691	13551	12827	13095	14462	12421	12913	14062	12786
384	209.0304	10387	C6H10O8	-H(-)	Galactaricacid	7706	13263	8708	7302	8496	8561	7150	9166	9345	7919
385	209.0674	2095301	C7H14O7; C8H10N4O3	-H(-); -H(-)	Sedoheptulose; 1,3,7-Trimethyluricacid	1672056	1838223	1583160	1439668	1582381	1763044	1578345	1462947	1821856	1609214
386	209.1184	31756	C12H18O3	-H(-)	Jasmonicacid	22163	45211	21904	23054	22582	24340	22175	21887	27207	23163
387	209.1545	21163	C13H22O2	-H(-)	C13:2	16584	30564	16138	15325	15527	17481	16884	16809	21510	21053
388	210.068	322519	C12H9N3O	-H(-)	Milrinone	256340	287251	246736	229725	245709	271101	238659	229622	283784	256687
389	210.9536	73020	C8H4O3S2	-H(-)	Thiotropocin	77910	69776	63931	63331	61870	68905	57396	61311	65786	73342
390	211.0015	9841	C5H9O7P	-H(-)	2-Phosphinomethylmalate	9699	9509	8282	7353	7961	9174	7863	8006	9117	8572
391	211.0244	12103	C9H8O6	-H(-)	2-oxo-3-(3,4,5-trihydroxyphenyl)propanoicacid	10375	60918	9156	9083	10245	9637	9509	9822	11183	10456
392	211.0967	43547	C11H16O4	-H(-)	3,4-Methyleneazelaicacid	39595	100339	41562	40231	39889	42436	40943	39558	47021	48535
393	211.1335	20812	C12H20O3	-H(-)	Cucurbicacid	16816	39842	19864	19775	18876	20296	18886	19359	21807	20365
394	211.1704	7574	C13H24O2	-H(-)	10-Undecenylacetate	6288	10270	6883	6197	6115	5469	6063	6140	7135	7194
395	212.0022	2658	C8H7NO4S	-H(-)	Indoxylsulfate	2239	2518	1800	1812	1887	1716	2253	2002	1987	1915
396	212.0336	2758	C5H12NO6P	-H(-)	N-Lactoylethanolaminephosphate	1550	7519	1912	1912	1902	1839	1778	2239	2068	1996
397	212.0919	11808	C10H15NO4	-H(-)	2-(2,6-dihydroxy-3,4-dimethoxycyclohexylidene)acetonitrile	9389	14875	8865	9803	9102	10352	9578	10161	10364	10393
398	212.1293	9230	C11H19NO3	-H(-)	2-nonenoylglycine	2575	6328	2540	2180	2423	2417	2715	2593	2349	2815
399	213.0414	47964	C9H10O6	-H(-)	2-hydroxy-3-(2,4,5-trihydroxyphenyl)propanoicacid	39577	74306	38467	34591	40381	42177	36954	37507	42054	41792
400	213.1134	14309	C11H18O4	-H(-)	5-Hexyltetrahydro-2-oxo-3-furancarboxylicacid	12017	83753	12238	12356	11999	11446	13879	11940	12667	14738
401	213.1495	15084	C12H22O3	-H(-)	3-Oxododecanoicacid	13107	47672	13522	12953	13606	13060	13842	12041	17978	18228
402	213.186	38351	C13H26O2	-H(-)	C13:0	27203	31745	31495	31663	28852	28945	32103	34161	40061	42696
403	214.145	6528	C11H21NO3	-H(-)	N-Nonanoylglycine	4224	30495	5394	5938	5856	5000	4394	4677	6224	5162
404	215.0329	23786	C5H13O7P	-H(-)	2-C-Methyl-D-erythritol4-phosphate	19450	31411	19643	17477	18630	19839	18895	17156	20214	19679
405	215.0553	18817	C9H12O6	-H(-)	cis-(Homo)3-aconitate	13792	36158	13132	13552	12397	12868	12167	13326	14364	14432
406	215.1291	13904	C11H20O4	-H(-)	Undecanedioicacid	12262	104390	12611	11147	12205	11290	12067	11100	13048	12536
407	215.1653	11927	C12H24O3	-H(-)	3-Hydroxydodecanoicacid	9680	15476	9411	9591	9912	9303	9699	9664	10780	9810
408	217.0504	32771	C12H10O4	-H(-)	Liqcoumarin	24395	44391	23817	24435	26327	25928	23809	24536	25816	26600
409	217.0712	15826	C9H14O6	-H(-)	Triacetin	10579	53886	9751	9972	10471	11864	10014	11869	12429	11293
410	217.1082	21637	C10H18O5	-H(-)	3-Hydroxysebacicacid	14556	188438	13887	12904	13006	14190	11554	12899	15142	13347
411	217.1236	17421	C14H18O2	-H(-)	C14:5	10133	23397	8625	8574	8491	8799	8337	10249	29057	32186
412	217.1599	6444	C15H22O	-H(-)	Nookatone	4407	7187	4234	4665	4093	4809	4049	4205	5365	6339
413	217.1805	4200	C12H26O3	-H(-)	8,8-Dimethoxy-2,6-dimethyl-2-octanol	3388	4369	2862	2709	2869	3268	3082	2741	3356	3311
414	218.0669	4012	C8H13NO6; C9H17NOS2	-H(-); -H(-)	O-Succinyl-L-homoserine; 1-Isothiocyanato-7-(methylsulfinyl)heptane	2558	5840	2392	2769	2337	2301	2734	2255	2407	2163
415	218.0775	4159	C7H13N3O5	-H(-)	Asparaginyl-Serine	2260	7988	2387	2634	2170	2868	3016	2467	2789	2631
416	218.1038	8888	C9H17NO5; C10H13N5O	-H(-); -H(-)	Pantothenicacid; Cis-zeatin	3282	8442	2401	2324	2866	2859	2714	2185	3025	2597
417	219.0481	17489	C12H12O2S	-H(-)	2-(2-Thienylmethylene)-1,6-dioxaspiro[4.4]non-3-ene	15096	25141	13480	13916	14048	13973	12077	14959	16578	14364
418	219.0662	16066	C12H12O4	-H(-)	Eugenitin	12942	29595	13014	12504	13449	13634	12319	11831	14063	13421
419	219.0876	8937	C10H12N4O2	-H(-)	2,4-Diamino-6,7-dimethoxyquinazoline	5903	61086	5872	5790	6073	6446	5957	5161	6610	5812
420	219.1028	16855	C13H16O3	-H(-)	1-(5-Acetyl-2-hydroxyphenyl)-3-methyl-1-butanone	14296	23938	14323	15636	13420	17187	14788	13577	16025	15336
421	219.1386	7230	C14H20O2	-H(-)	2,6-Di-tert-butylbenzoquinone	5823	10717	6061	5878	5932	6671	6146	6265	7100	7065
422	219.1752	39232	C15H24O	-H(-)	Nootkatol	31338	36685	35114	34424	32611	31491	32083	35453	37190	40008
423	220.064	6337	C8H15NO4S	-H(-)	N-lactoyl-Methionine	4322	11105	3456	4020	3776	4166	4409	3760	3992	4045
424	221.0274	12249	C11H10O3S	-H(-)	S-(2,5-Dimethyl-3-furanyl)2-furancarbothioate	12270	18092	9030	9360	10229	11901	9459	10350	10838	10107
425	221.0605	13489	C7H14N2O4S; C15H10O2	-H(-); -H(-)	L-Cystathionine; Flavone	9912	16894	7733	8812	9367	8240	7764	8412	9517	9335
426	221.0817	32222	C12H14O4	-H(-)	Monoisobutylphthalicacid	27550	45170	30581	29267	30877	29550	27923	29309	28976	30018
427	221.1182	29216	C13H18O3	-H(-)	AnnuiononeB	24591	41438	28285	26599	29225	29466	26364	29033	28444	29008
428	221.154	32114	C14H22O2	-H(-)	Rishitin	29866	38271	28669	26913	29225	26776	28127	28823	33590	34595
429	222.0404	8322	C10H9NO5	-H(-)	4-(2-Amino-3-hydroxyphenyl)-2,4-dioxobutanoicacid	7316	16477	6537	5924	6355	6393	6152	6647	6642	5747
430	222.0767	13531	C11H13NO4	-H(-)	N-Acetyl-L-tyrosine	9192	17597	7788	7118	7927	8640	8100	7514	8171	8996
431	222.1506	6735	C13H21NO2	-H(-)	Dihydrodioscorine	6028	9726	5534	5258	4998	4983	4720	4898	5724	6197
432	223.1346	265875	C13H20O3	-H(-)	Epoxyeremopetasinorol	189284	218211	175250	159266	183948	206344	176164	164958	217342	193134
433	224.0788	143946	C8H11N5O3	-H(-)	Aciclovir	91217	99716	85302	77431	89220	96089	85156	80294	100795	90315
434	225.0993	42193	C9H14N4O3	-H(-)	Carnosine	28897	42744	25111	24368	27842	29400	26744	25896	31501	28016
435	225.1027	50087	C14H14N2O	-H(-)	Metyrapone	34165	54018	30882	28627	33164	35696	31597	29763	37721	34833
436	225.1135	47693	C12H18O4	-H(-)	Allixin	34165	782936	30882	28627	33164	35696	24582	29763	37721	34833
437	225.1495	19304	C13H22O3	-H(-)	Methyldihydrojasmonate	14439	53775	15217	13742	13993	15466	14746	14864	16621	16929
438	225.1607	16272	C12H22N2O2	-H(-)	1,8-Diazacyclotetradecane-2,9-dione	12879	25373	13311	11927	12572	12831	12825	12476	13393	12308
439	225.1862	27491	C14H26O2	-H(-)	C14:1	19437	25313	16722	17827	18312	19670	16932	16202	21366	20480
440	225.2229	15428	C15H30O	-H(-)	Pentadecanal	11557	14874	10754	10369	10536	12314	10293	10231	11616	12025
441	226.0834	10467	C9H13N3O4	-H(-)	Deoxycytidine	6434	28839	6544	5909	7105	7551	6915	6664	7113	6074
442	227.0343	74838	C13H8O4	-H(-)	UrolithinA	52509	65702	48200	49143	53295	53061	50222	45902	53947	47705
443	227.0676	15735	C9H12N2O5	-H(-)	Deoxyuridine	11977	29289	12696	13103	11364	12695	10282	12373	12621	11617
444	227.0925	16828	C11H16O5	-H(-)	Propylpropanethiosulfonate	13292	68134	13480	12881	13634	13452	14041	13837	15566	14697
445	227.1647	23428	C13H24O3	-H(-)	11-Hydroxy-9-tridecenoicacid	20945	92224	20752	20645	20786	20908	20873	21943	24032	23785
446	227.2016	539155	C14H28O2	-H(-)	C14:0	291875	282043	292751	272207	265676	291128	284571	278864	411667	405316
447	228.1603	10411	C12H23NO3	-H(-)	N-Decanoylglycine	9088	39788	8932	10165	9799	9185	10215	9218	9970	9132
448	229.0874	17829	C14H14O3	-H(-)	Naproxen	15142	32775	15848	14425	15122	15836	13877	13101	16059	13294
449	229.0984	8243	C13H14N2O2	-H(-)	(1xi,3xi)-1,2,3,4-Tetrahydro-1-methyl-beta-carboline-3-carboxylicacid	4063	10516	3583	3931	3259	3950	3134	3105	4586	3661
450	229.1193	19137	C10H18N2O4	-H(-)	Hydroxyprolyl-Valine	14967	26607	16894	15631	16555	16529	17361	14294	16385	16133
451	229.1444	24425	C12H22O4	-H(-)	Dodecanedioicacid	14480	157613	13149	14697	12847	13929	14072	13114	16371	14670
452	229.1563	10504	C11H22N2O3	-H(-)	Isoleucyl-Valine	6257	19945	5539	5023	5364	5422	5676	5836	5667	5356
453	229.1809	8508	C13H26O3	-H(-)	3-[[5-Methyl-2-(1-methylethyl)cyclohexyl]oxy]-1,2-propanediol	6983	11743	7272	7402	7300	7512	7215	7422	8199	7905
454	230.0131	7870	C8H9NO5S	-H(-)	Paracetamolsulfate	5946	8715	5519	4948	6147	6694	6203	5885	5875	5733
455	231.0164	138980	C9H4N4O4	-H(-)	CNQX	123501	129404	107374	103911	109700	120870	118535	112225	118467	113653
456	231.0296	30749	C12H8O5	-H(-)	4-Hydroxy-8-methoxy-2H-furo[2,3-h]-1-benzopyran-2-one	27136	39654	25621	24363	24938	25813	30909	26094	27245	25730
457	231.0482	18156	C13H12O2S	-H(-)	(2E,11Z)-5-[5-(Methylthio)-4-penten-2-ynyl]-2-furanacrolein	14095	26315	13705	13637	13973	14864	14699	15244	16207	14480
458	231.0876	12032	C10H16O6	-H(-)	Glycerol1-propanoatediacetate	8792	82789	7939	7706	9385	9040	8011	7822	9933	10221
459	231.0996	10342	C9H16N2O5	-H(-)	N2-Succinyl-L-ornithine	6821	18671	6963	6608	7134	7549	5465	6175	6697	8980
460	231.1357	6576	C10H20N2O4	-H(-)	Spermicacid2	4997	15102	4249	4051	4516	4212	4582	3958	4746	4794
461	232.9842	20024	C10H6N2OS2	-H(-)	Chinomethionat	21238	19162	15616	15757	17557	16788	14644	16043	17735	17363
462	233.01	304437	C12H10OS2	-H(-)	4-[2,2-Bithiophen-5-yl]-3-butyn-1-ol	286459	292156	306632	320510	300822	306504	214571	291540	327442	299949
463	233.0275	46859	C12H10O3S	-H(-)	2-Hydroxybiphenyl-2-sulfinate	41011	59027	45471	46026	45274	45945	37581	45344	51053	45204
464	233.0658	11140	C9H14O7	-H(-)	1-Isopropylcitrate	8346	40476	7598	6580	7851	8124	5575	7341	8225	7516
465	233.082	13570	C13H14O4	-H(-)	(S)-2,3-Dihydro-6-hydroxy-5-(hydroxyacetyl)-2-isopropenylbenzofuran	10909	38781	12593	10389	10472	11105	8882	11494	11970	11442
466	233.1549	52179	C15H22O2	-H(-)	Valerenicacid	33206	44363	36031	38842	35098	38892	34894	42340	54876	55317
467	233.1655	7468	C14H22N2O	-H(-)	Lidocaine	4935	48843	4503	5751	4810	5648	5300	6375	7053	7018
468	235.0241	10798	C11H8O6	-H(-)	2-Carboxy-2-hydroxy-8-carboxychromene	9035	39241	10198	9825	9990	9298	8987	9051	10843	10207
469	235.0617	13769	C12H12O5	-H(-)	Dillapional	10332	63364	10575	9119	10248	11049	9752	10666	11073	10834
470	235.0978	25499	C13H16O4	-H(-)	Ethylvanillinisobutyrate	22943	37046	21875	20304	23014	25325	23034	19743	25759	21900
471	235.1334	135639	C14H20O3	-H(-)	Heptyl4-hydroxybenzoate	127883	142556	132459	136085	132429	131649	138026	135223	136884	135050
472	235.1703	24025	C15H24O2	-H(-)	Capsidiol	14674	31997	14866	14264	14307	14987	15682	18000	20546	19021
473	236.0569	6082	C11H11NO5	-H(-)	N-Benzoylasparticacid	3304	12244	1970	2126	2796	2345	1719	1860	2171	2063
474	236.0711	3688	C15H11NO2	-H(-)	N-Benzylphthalimide	2091	9270	2291	1683	2135	2362	1865	2634	2259	2110
475	236.0785	5586	C8H15NO7; C9H19NO2S2; C9H11N5O3	-H(-); -H(-); -H(-)	N-(1-Deoxy-1-fructosyl)glycine; 8-[(Aminomethyl)sulfanyl]-6-sulfanyloctanoicacid; Sepiapterin	4488	7530	3412	4052	4302	2728	2460	2937	2399	2044
476	237.0397	13455	C11H10O6	-H(-)	Benzoylmalicacid	11767	58797	7751	11756	10547	7373	10705	7812	10461	11316
477	237.0767	18314	C12H14O5	-H(-)	3,4,5-Trimethoxycinnamicacid	14201	43941	13817	13073	14157	14289	13997	14785	14200	15504
478	237.088	7436	C11H14N2O4	-H(-)	Felbamate	5001	11148	5520	5917	5550	5719	5240	5219	5056	5789
479	237.1129	16569	C13H18O4	-H(-)	2,2,4,4,-Tetramethyl-6-(1-oxopropyl)-1,3,5-cyclohexanetrione	14331	52719	15150	12864	16384	13332	12833	14072	16539	15448
480	237.1347	7740	C11H18N4O2	-H(-)	Pirimicarb	4932	10477	5450	4498	5439	6200	5276	4356	7621	9594
481	237.1493	9475	C14H22O3	-H(-)	Geranylacetoacetate	7229	19722	7630	8568	8220	7759	7738	7658	9486	9122
482	237.1859	5783	C15H26O2	-H(-)	Geranyl3-methylbutanoate	4457	8425	4021	4511	4334	4719	4315	4465	4905	5183
483	237.2227	7115	C16H30O	-H(-)	3-Methylcyclopentadecanone	4821	6411	4978	4381	5081	4504	4761	4225	5146	5385
484	238.891	3810	H3O9P3	-H(-)	Trimetaphosphoricacid	3816	3381	3340	3563	3820	3479	3083	3957	3124	3270
485	239.06	14069556	C9H20OS3	-H(-)	Propyl1-(propylsulfinyl)propyldisulfide	12973719	12754495	12547146	12150722	12631607	13230430	12703730	12300175	13270889	12672497
486	239.2019	51379	C15H28O2	-H(-)	C15:1	36180	40047	36036	36426	36989	39382	37217	35158	38161	38633
487	241.0119	15832	C6H11O8P	-H(-)	Inositolcyclicphosphate	12963	18458	12962	13227	13634	14038	13179	12644	14572	13507
488	241.0833	299879	C10H14N2O5	-H(-)	Thymidine	271179	291322	262825	259350	269064	277666	264163	261114	278007	270811
489	241.2173	347743	C15H30O2	-H(-)	C15:0	155499	117472	115540	109898	107522	116546	118501	112031	153843	150613
490	242.0311	31719	C9H9NO7	-H(-)	2-{[hydroxy(2,3,4,5-tetrahydroxyphenyl)methylidene]amino}aceticacid	32517	37108	28830	18257	28553	31518	29245	26838	33605	29370
491	242.0792	88302	C9H13N3O5	-H(-)	Cytidine	77396	95266	73932	72971	75964	79512	73652	73175	78336	76443
492	242.1762	52471	C13H25NO3	-H(-)	N-Undecanoylglycine	36812	498526	40576	50295	43751	38889	38705	38659	56486	59339
493	243.0331	319493	C10H12O5S	-H(-)	4-phenylbutanicacid-O-sulphate	277605	277120	257496	254708	270041	284314	271241	259683	285451	265246
494	243.0626	237544	C9H12N2O6	-H(-)	Uridine	201598	216068	197198	191452	205211	206963	203981	199402	212523	194483
495	243.0997	26822	C10H16N2O5	-H(-)	Glutamylproline	20626	33588	22961	19417	20978	23423	19698	23108	19874	23644
496	243.1244	26558	C12H20O5	-H(-)	Polyethylene,oxidized	15578	790876	13765	12783	13010	13704	12091	11814	14704	14251
497	243.1344	11987	C11H20N2O4	-H(-)	Hydroxyprolyl-Isoleucine	8440	81670	7351	7253	8169	8774	7517	7643	8714	8386
498	243.1601	14877	C13H24O4	-H(-)	1,11-Undecanedicarboxylicacid	12560	73846	12149	13255	14233	12811	12824	11236	16069	14585
499	243.1964	12993	C14H28O3	-H(-)	2-Hydroxymyristicacid	10926	21165	10507	11175	11792	10786	12020	9741	12040	10399
500	244.0835	10107	C11H11N5O2	-H(-)	Debromohymenialdisine	7508	12250	7097	6937	6663	8104	6728	7211	7876	6997
501	244.0941	7740	C9H15N3O5	-H(-)	Asparaginyl-Hydroxyproline	4596	9641	4715	4604	4531	5124	4362	4691	5425	5464
502	244.9985	73745	C5H12O7P2	-H(-)	Dimethylallylpyrophosphate	63584	67752	58716	58055	61458	65409	63225	61962	63188	63232
503	245.044	33670	C6H15O8P	-H(-)	Glycerophosphoglycerol	27372	55922	27889	27545	26411	30459	27686	26445	31139	31056
504	245.0811	12631	C14H14O4	-H(-)	Marmesin	10600	21305	10874	9654	10972	9258	9253	9570	11975	10762
505	245.1257	9088	C9H18N4O4	-H(-)	D-Octopine	4610	21169	3394	3096	3828	3462	4211	3930	4176	3643
506	245.1394	10499	C12H22O5	-H(-)	3-Hydroxydodecanedioicacid	6761	80168	6189	5871	5662	6566	6395	6716	7167	6591
507	245.1541	7325	C16H22O2	-H(-)	alpha-Amylcinnamylacetate	5661	15000	5156	6014	6130	5471	6465	5927	6205	5778
508	246.0083	8698	C8H9NO6S	-H(-)	2-Hydroxyacetaminophensulfate	5495	7487	7838	8208	9097	8783	9736	5020	8691	6126
509	246.9405	61309	C3H6O9P2	-H(-)	Cyclic2,3-bisphospho-D-glycerate	56552	59179	52820	47462	53050	55123	49288	46216	59741	49364
510	247.0609	16170	C13H12O5	-H(-)	CoriandroneE	10435	37896	9975	10093	10448	10996	9586	11108	12290	11109
511	247.0972	18984	C14H16O4	-H(-)	(+)-cis-5,6-Dihydro-5-hydroxy-4-methoxy-6-(2-phenylethyl)-2H-pyran-2-one	16085	27334	17296	13768	17408	17045	15789	14859	19339	15173
512	247.1187	10203	C11H20O6	-H(-)	Prenylglucoside	7814	473614	6257	6101	6379	7421	6040	6246	7350	6743
513	247.1343	18050	C15H20O3	-H(-)	(S)-PterosinA	15079	55344	15455	14656	16545	15981	15841	14581	16884	13790
514	247.1703	21451	C16H24O2	-H(-)	C16:4	14480	21679	15359	15838	14978	14798	15454	15771	17356	18352
515	248.0492	4217	C11H11N3O2S	-H(-)	Sulfapyridine	3573	13242	3334	3024	3278	3004	3264	2856	3420	3922
516	249.067	31092	C15H10N2O2	-H(-)	5-Methoxycanthin-6-one	12325	17347	11999	12468	12085	11576	8763	11079	16926	267949
517	249.0768	19655	C13H14O5	-H(-)	Samin	15210	37646	14460	16148	14976	13750	11695	14068	15742	36666
518	249.1132	16385	C14H18O4	-H(-)	Ubiquinone-1	15799	26173	13774	13205	14280	13943	12873	13775	15802	17066
519	249.1865	64116	C16H26O2	-H(-)	C16:3	19610	30369	23006	25180	23987	24716	21177	33596	51200	54027
520	249.2225	7823	C17H30O	-H(-)	(Z)-9-Cycloheptadecen-1-one	5347	7773	5385	5282	5336	5755	5417	5634	6367	6377
521	250.0927	7828	C9H17NO7	-H(-)	Muramicacid	6904	8791	6984	6041	5899	5969	5696	6735	5495	8244
522	250.1451	17752	C14H21NO3	-H(-)	Furmecyclox	10583	28585	13702	13387	12239	13075	13081	14937	24426	26031
523	251.032	14833	C10H8N2O6	-H(-)	Orellanine	13122	17725	11806	11677	11894	12750	11830	12023	13308	11709
524	251.0357	12232	C15H8O4	-H(-)	MorindaparvinA	10180	17864	9199	10364	10147	10863	9099	10675	10181	9620
525	251.056	13712	C12H12O6	-H(-)	2-O-(Z-p-Hydroxycinnamoyl)-(x)-glycericacid	10103	48345	9753	8747	9183	9440	9059	9792	10051	10085
526	251.0777	11865	C10H12N4O4	-H(-)	Deoxyinosine	4855	13977	4430	5050	4360	5525	4273	4547	5528	8400
527	251.0935	14859	C13H16O5	-H(-)	1-(2,4,6-Trimethoxyphenyl)-1,3-butanedione	11727	40551	11736	10636	10885	12183	10422	11208	12572	12145
528	251.1129	8745	C10H20O7	-H(-)	2,3-Butanediolglucoside	5927	11374	6281	6544	5358	6107	5466	5692	7401	7039
529	251.1294	12738	C14H20O4	-H(-)	2,2,4,4-Tetramethyl-6-(1-oxobutyl)-1,3,5-cyclohexanetrione	9895	29691	11164	9632	9931	11052	9647	10752	12106	10942
530	251.1654	10317	C15H24O3	-H(-)	1-Hydroxyepiacorone	7852	18247	8784	8314	8553	9320	9356	9557	9775	10064
531	251.2016	8620	C16H28O2	-H(-)	C16:2	6288	15496	5207	5584	5533	4935	5524	5957	5449	5503
532	252.0737	7960	C9H11N5O4	-H(-)	L-Threoneopterin	6059	9332	7152	10112	9671	4488	3477	5412	1998	2178
533	252.0876	6324	C12H15NO5	-H(-)	N-Acetylvanilalanine	3691	15953	2689	2968	3869	2241	2715	2664	3008	8655
534	253.0031	8155	C7H10O8S; C8H6N4O4S	-H(-); -H(-)	3,4-dihydroxy-5-(sulfooxy)cyclohex-1-ene-1-carboxylicacid; Nifurthiazole	7335	15241	6820	6778	7703	7071	6355	7262	6251	6979
535	253.0516	8426	C15H10O4	-H(-)	Daidzein	5523	15826	5432	5674	7018	5595	5057	5692	5965	5916
536	253.0721	18324	C12H14O6	-H(-)	3-(6,7-dimethoxy-2H-1,3-benzodioxol-5-yl)-3-hydroxypropanal	11264	46827	12848	12212	12607	13237	11640	15327	11707	17126
537	253.0928	13828	C9H18O8	-H(-)	Galactosylglycerol	8621	18710	7955	7984	6634	7698	6278	5868	8088	10594
538	253.1081	10866	C13H18O5	-H(-)	Methyl3-(2,3-dihydroxy-3-methylbutyl)-4-hydroxybenzoate	8805	37586	7436	8189	7601	8183	9203	8477	11674	11269
539	253.1294	4864	C11H18N4O3	-H(-)	Homoanserine	3019	7022	2546	2909	2630	2544	2561	2911	3095	3152
540	253.1806	9637	C15H26O3	-H(-)	Lubiminol	7791	20230	7983	6499	8204	7408	8502	7396	9021	8723
541	253.196	4484	C19H26	-H(-)	18-Nor-4(19),8,11,13-abietatetraene	2844	4713	2718	2377	3100	2935	2786	2550	4358	2908
542	253.2178	122428	C16H30O2	-H(-)	Hypogeicacid	46241	51048	40474	50650	44330	43900	45070	42917	46091	48768
543	254.1023	5565	C12H17NO5	-H(-)	N-D-Glucosylarylamine	2842	9567	2949	2255	3183	2473	2319	2479	2977	2608
544	254.2491	25536	C16H33NO	-H(-)	Palmiticamide	6969	11038	7467	6324	5346	6970	7846	6059	11755	11676
545	254.9822	14635	C6H8O9S	-H(-)	Ascorbicacid-2-sulfate	10713	11820	10003	8401	8399	10228	10488	10362	11295	10960
546	254.9907	9899	C6H9O9P	-H(-)	L-Ascorbate6-phosphate	6826	8056	6468	5768	6133	5843	7595	7360	7805	6295
547	255.0323	6386	C11H12O5S	-H(-)	(3-methyl-2-oxo-4-phenylbut-3-en-1-yl)oxy]sulfonicacid	5256	17899	5038	5370	5227	6054	5630	5313	5746	5953
548	255.0514	9335	C11H12O7	-H(-)	(2R,3S)-Piscidicacid	6890	41418	6821	6770	6377	6302	6339	5333	7931	7322
549	255.0663	13782	C15H12O4	-H(-)	Dihydrodaidzein	10661	39434	7360	8210	9291	9821	8897	8117	11435	10398
550	255.0887	14432	C13H12N4O2	-H(-)	N-Acetoxy-IQ	9854	45388	9815	10859	8891	10977	9293	8751	12740	12363
551	255.1022	11948	C16H16O3	-H(-)	XenognosinA	9635	19067	10269	9982	10273	9821	8188	10296	10983	9890
552	255.1965	29380	C15H28O3	-H(-)	Ipomeatetrahydrofuran	24628	34288	29857	24641	23140	26167	23613	25234	34407	33390
553	255.2333	7732248	C16H32O2	-H(-)	C16:0	5241848	6105867	5403792	5519566	4906744	5106900	5109836	4996753	7636939	7260337
554	256.156	7882	C13H23NO4	-H(-)	2-Hexenoylcarnitine	5707	13840	5103	5825	5594	5949	5124	5533	6872	6755
555	257.0079	7509	C6H11O9P	-H(-)	6-Phosphonoglucono-D-lactone	6695	11216	5859	6006	6396	5589	6519	6308	7894	6496
556	257.0807	15416	C15H14O4	-H(-)	O-Desmethylangolensin	10685	26137	10513	10155	10529	11410	8120	9858	11658	10900
557	257.1032	11951	C12H18O6; C8H21NO6P	-H(-); -H(-)	1,1-(Tetrahydro-6a-hydroxy-2,3a,5-trimethylfuro[2,3-d]-1,3-dioxole-2,5-diyl)bis-ethanone; sn-Glycero-3-phosphocholine	8449	80232	7743	8743	8788	8936	9567	8581	10802	12136
558	257.1151	8797	C11H18N2O5	-H(-)	gamma-L-Glutamyl-L-pipecolicacid	5219	16929	5255	5900	5232	5420	4606	5382	5741	5740
559	257.1549	6685	C17H22O2	-H(-)	Linalylbenzoate	4830	20752	5105	5362	4571	4844	5055	4604	5791	5218
560	257.1759	19904	C14H26O4	-H(-)	Tetradecanedioicacid	13129	42954	14415	14048	14258	13844	14754	14122	19346	21799
561	257.2123	8898	C15H30O3	-H(-)	10-Hydroxymyristicacidmethylester	7087	9842	7293	6863	6883	6485	6262	6434	8782	9063
562	258.0387	3324	C6H14NO8P	-H(-)	HexosamineP	2027	10047	1871	2163	3438	2171	2407	2457	1986	2594
563	258.0531	26081	C10H14NO5P	-H(-)	p-Nitrophenyl-O-ethylethylphosphonate	19862	39914	18514	18519	20209	20188	19146	17406	22812	19240
564	259.0224	10001	C6H13O9P; C7H17O4PS2	-H(-); -H(-)	HexoseP; Oxydeprofos	8378	21000	6683	6662	7742	6563	9626	6404	6619	5858
565	259.0969	10917	C15H16O4	-H(-)	Celerin	7353	16469	9920	8637	8513	8076	8040	8702	9586	8369
566	259.1189	10734	C12H20O6	-H(-)	Glyceroltripropanoate	6759	162217	7210	7027	6784	7797	6726	7310	8337	8557
567	259.1305	8290	C11H20N2O5	-H(-)	gamma-Glutamylisoleucine	5280	19944	5673	5516	4495	5852	4986	5086	4965	5375
568	259.1816	12229	C16H24N2O	-H(-)	Ropinirole	5723	5165	1848	1826	3119	2352	2014	1876	2092	2149
569	261.0719	16949	C9H14N2O7	-H(-)	L-beta-aspartyl-L-glutamicacid	12284	24883	11727	11950	12414	12493	40014	12275	11744	12044
570	261.1137	9365	C15H18O4	-H(-)	5,6-Dihydro-4-methoxy-6-[2-(4-methoxyphenyl)ethyl]-2H-pyran-2-one	7484	17389	7459	7041	7784	7427	7758	7258	7235	7856
571	261.1344	10281	C12H22O6	-H(-)	Phaseolicacid	4106	1078554	4572	5110	4867	4792	3989	4326	5222	5251
572	261.1504	9318	C16H22O3	-H(-)	2,4-bis(3-methylbut-2-en-1-yl)benzene-1,3,5-triol	8812	78967	7021	7834	7805	9004	7849	8355	8114	8620
573	263.0768	7748	C10H16O8	-H(-)	3-Hydroxy-4-butanolide	5522	18325	4645	3844	4470	5138	16042	5202	5211	4052
574	263.0968	19708	C11H20O5S	-H(-)	2-(6-Methylthio)hexylmalicacid	14828	30108	15022	13593	15870	15697	15189	14326	16178	15390
575	263.1036	7647	C13H16N2O4	-H(-)	Acetyl-N-formyl-5-methoxykynurenamine	4898	10414	5044	4573	5184	4510	5134	4459	5753	4297
576	263.1085	7154	C18H16O2	-H(-)	Cinnamylcinnamate	5717	17048	5585	4602	5492	5233	4889	5248	6469	4365
577	263.1142	5912	C11H20O7	-H(-)	IlicifolinosideA	4378	24789	4548	3573	5191	4006	4419	4283	5116	3981
578	263.1298	12343	C15H20O4	-H(-)	gamma-CEHC	10156	26863	11194	10293	10820	10795	9116	8766	11349	10138
579	263.1652	16274	C16H24O3	-H(-)	12-Oxo-2,3-dinor-10,15-phytodienoicacid	10480	22383	12001	11521	12578	11228	11461	10971	14838	12610
580	264.1108	2863	C11H15N5O3	-H(-)	N6-Methyl-2-deoxyadenosine	1792	7122	1939	1701	1952	2455	1620	1550	2097	1749
581	265.0827	7545	C12H14N2O5	-H(-)	Dinex	5837	15219	5467	5922	6238	6023	6369	5375	6418	5726
582	265.1082	3082327	C14H18O5	-H(-)	3,4,5-Trimethoxycinnamylalcoholacetate	3173991	2723836	3188602	2453774	3613457	3344865	3174453	2534360	3728244	2218063
583	265.2175	8801	C17H30O2	-H(-)	Methyl2E,4Z-hexadecadienoate	7049	10091	6266	5474	7465	6840	6342	5436	7800	5340
584	265.2541	10871	C18H34O	-H(-)	9-Octadecenal	7858	8114	6879	6288	8007	7617	7250	6015	9356	6985
585	266.0894	5491	C10H13N5O4	-H(-)	Adenosine	2924	5480	3775	3358	3812	3999	3311	3180	3883	3874
586	267.0483	39909	C8H16N2O4S2	-H(-)	DL-Homocystine	31891	54090	28617	30643	31689	32573	31386	29611	30764	32347
587	267.074	17486	C10H12N4O5	-H(-)	Inosine	5876	12108	5067	4653	5884	4845	5932	5101	5728	6568
588	267.1016	9931	C17H16O3	-H(-)	Eugenylbenzoate	5332	14647	5767	5762	8936	5445	8339	8241	8918	6746
589	267.1144	68826	C16H16N2O2; C14H18O5	-H(-); -H(-) [+2]	Lysergicacid; 3,4,5-Trimethoxycinnamylalcoholacetate	71129	66927	72852	52267	75965	71008	72280	56580	79338	48174
590	267.2332	43203	C17H32O2	-H(-)	Cyclohexaneundecanoicacid	17185	20819	16502	18566	17827	15837	17739	16367	21548	21138
591	267.2694	5705	C18H36O	-H(-)	Stearaldehyde	2868	3601	2738	2619	3120	2765	2708	2718	3033	2867
592	268.9432	84598	C6H6O8S2	-H(-)	Chymopapain	81522	85553	73717	67672	76089	72437	76241	69985	83373	72409
593	269.061	8916	C11H14N2O4S; C19H10O2	-H(-); -H(-)	3-(Cystein-S-yl)acetaminophen; 10-Oxabenzo[def]chrysen-9-one	5314	19190	5865	5544	5746	6140	5260	6097	6286	6131
594	269.065	11908	C6H15N4O6P	-H(-)	D-Lombricine	6659	35694	6620	6922	6106	6514	5509	6977	7279	6364
595	269.0816	8880	C10H23O2PS2; C16H14O4	-H(-); -H(-)	Cadusafos; 3,5-Dimethoxy-2,7-phenanthrenediol	5820	16066	5544	4657	5727	5940	5646	5726	5930	5500
596	269.1179	23726	C17H18O3	-H(-)	4-tert-Butylphenylsalicylate	20228	27363	23670	20999	22392	23227	21202	21326	22909	19853
597	269.1763	9274	C15H26O4	-H(-)	Ethylenebrassylate	6114	29043	7738	6641	6499	6615	7440	6976	8732	8453
598	269.2122	42309	C16H30O3	-H(-)	3-Oxohexadecanoicacid	31950	145748	30935	33414	32446	31568	30939	30243	38635	41605
599	269.2277	5177	C20H30	-H(-)	ar-Artemisene	3717	13376	3677	4248	3308	3793	3806	3530	4953	4829
600	269.2487	292324	C17H34O2	-H(-)	Heptadecanoicacid	143589	160700	149725	134160	131091	137947	143249	133495	236938	219726
601	270.0372	12413	C9H9N3O7	-H(-)	3,5-Dinitro-L-tyrosine	9448	14037	8881	9819	9816	11254	9920	8448	11816	10029
602	271.0615	11105	C15H12O5	-H(-)	Naringenin	8645	43298	8926	8826	8234	8508	7712	7794	8811	8195
603	271.082	12965	C12H16O7	-H(-)	Arbutin	7127	30783	6168	6148	6611	6613	5667	5915	7574	6783
604	271.1329	10299	C17H20O3	-H(-)	(S)-VerimolF	7438	19071	8442	7018	8328	8452	7951	8936	8517	8568
605	271.1908	9321	C15H28O4	-H(-)	7(14)-Bisabolene-2,3,10,11-tetrol	7323	25296	6911	7214	6986	6670	7392	7008	9743	8655
606	271.2279	68287	C16H32O3	-H(-)	16-Hydroxyhexadecanoicacid	38286	101854	27010	23080	24700	26630	25730	23845	31882	28228
607	272.1289	7593	C16H19NO3	-H(-)	(E,E)-Piperlonguminine	1958	13229	1846	1987	1713	1776	1894	1838	2201	2518
608	273.0402	12372	C14H10O6	-H(-)	BR-XanthoneB	10246	36639	10982	9361	10496	10031	9495	10033	11518	9804
609	273.0973	7891	C12H18O7	-H(-)	Dikegulac	5209	33718	6282	5131	5175	5118	5703	5657	6414	7150
610	273.113	9083	C16H18O4	-H(-)	3-(1,1-Dimethyl-2-propenyl)-7,8-dimethoxy-2H-1-benzopyran-2-one	7140	18316	9246	6857	7368	7334	6860	7132	8111	6542
611	273.1708	7365	C14H26O5	-H(-)	3-Hydroxytetradecanedioicacid	4782	19428	5261	4773	5198	5362	4987	4682	6030	5534
612	274.0485	4656	C10H14NO6P	-H(-)	Paraoxon	3195	8443	3131	3254	2858	3309	3293	2731	3702	2831
613	274.1043	6275	C10H17N3O6	-H(-)	Norophthalmicacid	2573	8563	2124	2290	1973	2194	2039	2265	2431	2294
614	275.0176	19125	C6H13O10P	-H(-)	6-Phosphogluconate	15829	36077	15084	14608	14801	16682	15745	14492	16558	15814
615	275.0926	10936	C15H16O5	-H(-)	Ascochitine	6965	21272	7181	6525	8536	7013	6985	7476	7775	7383
616	275.113	8746	C12H20O7	-H(-)	Triethylcitrate	6746	103731	5936	5602	5723	5984	5313	6057	6373	6856
617	275.1662	23682	C17H24O3	-H(-)	Cyclandelate	18649	35630	20845	25949	23996	21946	21129	21053	26829	24912
618	275.2381	8906	C19H32O	-H(-)	5a-Androstan-3b-ol	3495	5652	3995	4110	4081	4366	3845	4026	4666	4477
619	276.1609	6229	C16H23NO3	-H(-)	Dinorcapsaicin	2666	11133	2500	2538	2803	2962	2659	2311	2967	2963
620	277.0709	24743	C14H14O6	-H(-)	8-(1,2-dihydroxypropan-2-yl)-9-hydroxy-2H,8H,9H-furo[2,3-h]chromen-2-one	18935	43273	20832	21577	18750	20016	18110	20882	23643	21632
621	277.108	11668	C15H18O5	-H(-)	11-Hydroxy-12-methoxydihydrokawain	7427	23391	7412	7182	6891	8012	7177	7451	8301	8625
622	277.1449	22644	C16H22O4	-H(-)	alpha-CEHC	19462	34270	20462	20263	19806	20971	18868	18764	22153	18829
623	277.2174	229334	C18H30O2	-H(-)	Alpha-Linolenicacid	103946	128998	98831	85961	103098	98206	109980	90102	106798	81319
624	277.2533	26667	C19H34O	-H(-)	2-Pentadecylfuran	14188	23691	14853	12671	17084	15921	15216	13399	18152	12641
625	278.2494	10366	C18H33NO	-H(-)	Linoleamide	5137	8753	5055	5379	6103	5526	5763	5354	6335	5955
626	279.0563	6087	C11H12N4O3S	-H(-)	Sulfametopyrazine	5359	21102	4591	4877	5177	4104	4176	3840	4374	4760
627	279.0871	11791	C14H16O6	-H(-)	Gravolenicacid	6632	39880	6538	6732	7246	7416	6929	7107	8304	7277
628	279.1243	15111	C15H20O5; C16H16N4O	-H(-); -H(-)	ArtabsinolideA; Hydroxystilbamidine	11049	46912	11845	11361	11776	11498	10682	11281	12191	12075
629	279.1392	9336	C19H20O2	-H(-)	7-(4-Hydroxyphenyl)-1-phenyl-4-hepten-3-one	6346	15482	4789	5154	5613	5883	5549	5143	5837	5582
630	279.2336	1282135	C18H32O2	-H(-)	C18:2	180438	118615	99440	103186	92374	87185	153541	91461	101256	97717
631	280.1051	4834	C11H15N5O4	-H(-)	1-Methyladenosine	2333	5769	2284	2328	2426	2454	2727	2304	2466	2724
632	280.2651	30404	C18H35NO	-H(-)	Oleamide	7672	18923	6613	6423	5996	7288	7170	6811	9015	8630
633	281.0308	23118	C12H10O8	-H(-)	Bikojicacid	18509	31329	17309	17776	17968	17529	20832	18267	17913	18617
634	281.0466	11851	C16H10O5	-H(-)	3-O-Methylcoumestrol	9518	17809	9366	9322	9183	9446	10280	9004	9827	9333
635	281.1051	33091	C15H14N4O2	-H(-)	12-Hydroxynevirapine	25314	49719	26649	24180	24555	27514	26567	25632	29797	27318
636	281.1546	27890	C19H22O2	-H(-)	Miltirone	11951	17760	9964	11321	10703	10772	11929	10231	15868	15472
637	281.1753	19915	C16H26O4	-H(-)	LactapiperanolC	12239	30239	13966	12292	13354	12873	13271	13000	17784	17065
638	281.19	16895	C20H26O	-H(-)	VitaminA2aldehyde	10853	15922	10770	9836	10889	10914	11385	10052	15244	13089
639	281.2112	18038	C17H30O3	-H(-)	6-Oxabicyclo[3.1.0]hexane-2-undecanoicacidmethylester	11796	22217	11950	11641	11878	10865	10921	10560	16013	13207
640	282.0835	9648	C10H13N5O5	-H(-)	Guanosine	5195	9689	4348	4644	5370	4974	4857	5020	5947	5716
641	282.1238	9014	C16H17N3O2	-H(-)	BrevianamideF	4952	8090	4475	5091	5268	4933	5108	4576	6503	5181
642	282.1704	12555	C15H25NO4	-H(-)	alpha-Hydroxymetoprolol	7834	14264	8270	7938	8216	7324	8441	7521	10769	9911
643	283.0527	8761	C12H14NO5S.	-H(-)	Faropenemsodium	6457	19577	6761	7487	6203	7111	5405	6833	6030	7152
644	283.0686	10734	C10H12N4O6	-H(-)	Xanthosine	6726	14979	5778	6391	6371	6318	6757	6081	6697	5743
645	283.2276	22092	C17H32O3	-H(-)	Avocadyne	16139	45115	15699	15499	15427	14708	14106	14915	19291	18536
646	283.2645	9174231	C18H36O2	-H(-)	C18:0	6085881	7595075	6717780	6653340	5977257	6263360	6408333	5916660	10526822	9317531
647	285.0393	12915	C15H10O6	-H(-)	Luteolin	7480	27118	8326	7706	7504	7720	8445	7341	9561	8854
648	285.0623	24711	C12H14O8	-H(-)	3-Methoxyfukiicacid	21495	39515	20479	20128	20527	22825	21066	19381	24999	21272
649	285.0792	57730	C13H18O5S	-H(-)	{[1-(4-methoxyphenyl)-4-methylpent-1-en-3-yl]oxy}sulfonicacid	47086	67929	44321	45629	44367	49201	43135	41745	49834	48806
650	285.0976	14752	C13H18O7; C9H21NO7P	-H(-); -H(-)	Salicin; 1-radyl-2-acyl-sn-glycero-3-phosphocholine	10087	30064	9160	9923	10002	10023	9114	9167	13101	11819
651	285.1134	43514	C17H18O4	-H(-)	4-Hydroxy-5,7-dimethoxyflavan	36424	50044	37515	30803	39061	36442	34987	33421	42125	32241
652	285.186	9271	C19H26O2	-H(-)	Androstenedione	5007	13382	5249	4715	4906	5238	4618	4736	6271	5478
653	285.244	16712	C17H34O3	-H(-)	Avocadene	6298	15049	6425	6162	5953	5862	5918	5850	7705	8111
654	286.1413	9042	C12H21N3O5	-H(-)	N-Acetyl-ala-ala-ala-methylester	7429	27436	6130	7598	7512	7212	6519	7379	6724	6981
655	287.0772	18398	C12H16O8	-H(-)	Phlorin	13483	27833	11725	11395	12125	12922	11754	12124	13164	13909
656	287.1197	11018	C19H16N2O	-H(-)	Difenpiramide	8063	27599	9189	7657	8729	9246	8405	7752	10537	9310
657	287.186	9183	C15H28O5	-H(-)	6-Hydroxypentadecanedioicacid	5528	22709	6155	5157	5392	5988	5293	5335	7102	5794
658	287.202	7464	C19H28O2	-H(-)	Dehydroepiandrosterone	4573	7249	4091	3697	3387	3690	3678	3750	4676	4085
659	288.0516	12262	C14H11NO6	-H(-)	Dianthramine	10413	20539	8687	9744	8679	10112	9719	9705	10226	15022
660	288.9492	70433	C10H10O2S4	-H(-)	Bis(2-methyl-3-furanyl)tetrasulfide	65327	70129	62747	55384	60010	63632	60268	57404	67270	62552
661	289.1652	9453	C14H26O6	-H(-)	1-Octen-3-ylglucoside	6422	30822	6735	5395	6667	6399	6157	6522	7156	6585
662	289.217	9831	C19H30O2	-H(-)	Androsterone	7971	12134	9091	7832	8363	8459	8384	8584	8360	9047
663	289.2537	6520	C20H34O	-H(-)	(3S,6E,10E)-1,6,10,14-Phytatetraen-3-ol	5453	6900	5294	4875	4918	5060	4962	4526	6189	6374
664	290.0662	15541	C14H13NO6	-H(-)	Lycoricidine	12486	27756	11223	11250	13198	14906	11840	11234	13009	14069
665	290.0722	12951	C12H13N5O2S	-H(-)	Prontosil	10289	22685	9223	9534	10835	10523	9511	9861	10781	9862
666	290.0881	11729	C11H17NO8	-H(-)	2,7-Anhydro-alpha-N-acetylneuraminicacid	6328	10889	5079	5298	5373	5828	4881	5055	5627	5459
667	290.9677	5169	C5H10O10P2	-H(-)	alpha-D-Ribose1,2-cyclicphosphate5-phosphate	4805	5614	3742	3995	4043	4050	4331	3953	4845	3911
668	291.0148	8495	C14H12O3S2	-H(-)	5-(3-Hydroxy-4-acetoxybut-1-ynyl)-2,2-bithiophene	6245	17156	6738	6964	6852	7805	6605	6927	8172	8194
669	291.0839	22246	C10H16N2O8	-H(-)	EdeticAcid	17396	34887	15648	14802	16116	17366	14434	14407	15802	16436
670	291.1077	8891	C12H20O8	-H(-)	Pantoyllactoneglucoside	5400	25789	5582	4974	5996	6304	5611	5505	6749	6278
671	291.1248	12877	C16H20O5; C17H16N4O	-H(-); -H(-)	11,12-Dimethoxydihydrokawain; SB206553	9221	23649	10396	9043	8945	9633	8208	8757	9948	11188
672	292.0825	8622	C14H15NO6	-H(-)	(+)-2,7-Dideoxypancratistatin	5673	15998	6056	5793	6796	6478	5655	6448	6525	6725
673	293.1036	10201	C15H18O6	-H(-)	CyclocalopinF	5786	24409	5876	6196	6206	6740	5498	5666	6581	6508
674	293.1185	20787	C19H18O3	-H(-)	(E)-1-[4-Hydroxy-3-(3-methyl-1,3-butadienyl)phenyl]-2-(3,5-dihydroxyphenyl)ethylene	4641	37414	4384	5402	4802	4821	5035	5618	4620	4621
675	293.1385	14715	C16H22O5	-H(-)	Tocopheronicacid	10458	28156	10853	11668	10932	11217	11907	11147	12895	10498
676	293.1782	97648	C14H30O4S	-H(-)	SodiumTetradecylSulfate	80704	123168	92134	86268	96460	96392	86858	79942	130701	116860
677	293.2114	59602	C18H30O3	-H(-)	13-OxoODE	47747	88636	55546	49446	57741	55049	56594	48891	60770	48204
678	293.2488	7754	C19H34O2	-H(-)	C19:2	4208	7898	4498	4369	4306	4486	4124	4209	4887	4051
679	295.0451	7605	C13H12O8	-H(-)	Caffeoylmalicacid	5933	25298	5732	6201	5605	6071	6427	6416	7511	6280
680	295.0616	7544	C17H12O5	-H(-)	Gyrocyanin	5512	18056	5767	5273	6191	4861	5372	5718	5610	4848
681	295.0717	6035	C16H12N2O4	-H(-)	5,5,6,6-Tetrahydroxy-3,3-biindolyl	4017	14815	4201	4331	4539	4782	3666	3901	4361	4015
682	295.0824	10465	C14H16O7	-H(-)	6-(3-ethenylphenoxy)-3,4,5-trihydroxyoxane-2-carboxylicacid	5665	95589	6409	6115	6413	6475	5057	6186	5946	7427
683	295.0964	7631	C11H21O7P; C18H16O4	-H(-); -H(-)	DHAP(8:0); Demethoxyegonol	4585	19431	4838	5128	4757	5887	4378	5508	5196	6286
684	295.1336	10894	C19H20O3	-H(-)	5-[(4-Hydroxypheny)ethenyl]-2-(3-methyl-1-butenyl)-1,3-benzenediol	5549	31468	6093	5981	5081	4953	5523	6939	5907	8058
685	295.1911	12186	C17H28O4	-H(-)	TanacetolB	9169	32676	9138	10489	10290	9212	10231	9892	11712	12212
686	295.2282	70614	C18H32O3	-H(-)	13S-hydroxyoctadecadienoicacid	40081	188499	44604	47788	44520	43223	43237	43859	44954	44173
687	295.2643	23867	C19H36O2	-H(-)	10Z-Nonadecenoicacid	9581	16464	9653	8996	7559	8868	8732	8735	11241	10465
688	296.1117	4079	C18H19NOS	-H(-)	Duloxetine	2191	13667	1642	1928	2125	1873	1936	1978	2284	6987
689	296.2599	12761	C18H35NO2	-H(-)	PalmitoleoylEthanolamide	5974	9210	5906	5263	4298	5166	6374	5083	7617	8132
690	296.2962	3391	C19H39NO	-H(-)	Tridemorph	1318	1709	1334	1045	1285	1174	1654	1465	1968	1769
691	297.0237	10089	C16H10O4S	-H(-)	1-Pyrenylsulfate	6772	15090	6974	6769	6770	7341	8887	6844	7296	6599
692	297.0471	2636452	C12H15N2O3PS	-H(-)	Quinalphos	2166254	2218960	2093598	1940221	2121207	2251584	2120942	1989622	2264903	2144753
693	297.113	38199	C18H18O4	-H(-)	7C-aglycone	23178	41801	18083	17089	20144	20279	18709	19010	20685	19088
694	297.1341	24795	C15H22O6	-H(-)	ToxinT2tetrol	16680	60098	16653	14843	15816	17216	16534	15350	18662	18816
695	297.1719	42107	C17H22N4O	-H(-)	Minaprine	23183	52548	15333	15863	16557	15428	14226	13561	18498	17731
696	297.2067	12087	C17H30O4	-H(-)	Plakorticacid	8653	37357	8446	9513	9411	8467	8462	7892	9834	9534
697	297.2439	377724	C18H34O3	-H(-)	3-Oxooctadecanoicacid	158287	664485	143497	139306	138819	134487	140288	138980	170544	154675
698	297.2793	63394	C19H38O2	-H(-)	C19:0	33889	56307	33782	33136	32082	34775	34074	36028	60247	55422
699	298.145	10250	C18H21NO3	-H(-)	Codeine	5057	15087	4273	4075	3731	4013	4042	3719	4379	3739
700	298.2747	19758	C18H37NO2	-H(-)	Sphingosine	6725	10939	6462	6124	6508	6277	5891	6212	7471	8416
701	299.104	12841	C16H16N2O4	-H(-)	5-Nitro-2-(3-phenylpropylamino)benzoicacid	9216	20497	8052	9144	8716	9133	8679	8301	9334	8769
702	299.1285	16083	C18H20O4	-H(-)	MyrigaloneE	11756	25412	15937	11038	12057	12701	11869	14615	11960	12173
703	299.1647	10377	C19H24O3	-H(-)	2-Methoxyestrone	7323	28750	8395	7559	7976	7739	7151	7705	8122	7957
704	299.2012	31198	C20H28O2	-H(-)	all-trans-Retinoicacid	21954	38360	23598	22361	22277	24207	22576	21304	27263	28732
705	299.2379	8406	C21H32O	-H(-)	Allylestrenol	4657	10451	4548	4686	4585	4806	4552	4367	4964	5010
706	299.2599	1176697	C18H36O3	-H(-)	(R)-3-Hydroxy-Octadecanoicacid	93909	152156	62467	49969	64444	54086	54513	49848	66899	65246
707	300.0447	96666	C14H11N3O3S	-H(-)	Nocodazole	79480	84937	75793	74954	77811	79433	75076	75285	85340	75579
708	300.1573	6461	C13H23N3O5	-H(-)	(Ac)2-L-Lys-D-Ala	3641	31383	3595	3446	4159	3335	3018	3193	3713	3383
709	300.1603	6089	C18H23NO3	-H(-)	Dobutamine	3254	16723	3401	3272	3422	3098	2775	2949	3334	3266
710	301.0711	20387	C16H14O6	-H(-)	Hesperetin	15525	92108	15934	14296	15310	15744	14619	14591	16175	14879
711	301.1632	111900	C11H22N6O4	-H(-)	Arginyl-Glutamine	98061	201489	100708	100165	104403	99051	101658	103396	103622	100959
712	301.2173	50649	C20H30O2	-H(-)	Eicosapentaenoicacid	24551	33985	25586	26849	27773	28068	27074	25900	47593	46907
713	301.2532	9051	C21H34O	-H(-)	Cardanolmonoene	5281	6914	5150	4809	4697	5238	5142	4748	5679	5592
714	303.0181	85241	C11H12O8S	-H(-)	5-(3,4,5-Trihydroxyphenyl)-gamma-valerolactone-3-O-sulphate	78906	83093	71575	66742	72280	76145	71043	70472	73350	73543
715	303.0873	13941	C16H16O6	-H(-)	3-O-methyl-(-)-epicatechin	10525	50347	10458	9765	10877	10612	10202	10053	10467	9926
716	303.1596	21244	C18H24O4	-H(-)	2-Polyprenyl-3-methyl-5-hydroxy-6-methoxy-1,4-benzoquinone	16229	30832	17946	18266	17629	16829	16619	16941	17132	18274
717	303.1973	16813	C19H28O3	-H(-)	3a,16b-Dihydroxyandrostenone	14565	22408	13670	13266	14852	15286	14495	14376	16216	13694
718	303.2331	86317	C20H32O2	-H(-)	Arachidonicacid	18737	19948	18675	17080	17765	17313	17607	16577	21343	20884
719	304.0341	7133	C9H12N3O7P	-H(-)	Cytidine2,3-cyclicphosphate	6185	8237	5449	5840	5855	6535	6174	5602	6336	5505
720	305.0872	12710	C12H18O9	-H(-)	Starchacetate	6681	21902	6414	6738	5771	6925	6134	6085	7425	6661
721	305.1372	10686	C13H18N6O3	-H(-)	Lupinate	7305	20985	7485	6605	7057	7086	7139	7735	9049	7338
722	305.2484	135361	C20H34O2	-H(-)	8,11,14-Eicosatrienoicacid	64375	93874	70517	61786	74960	70442	67674	63604	75408	60626
723	306.0497	8044	C9H14N3O7P	-H(-)	dCMP	5823	10592	6541	5400	7490	6616	6714	6815	7475	6948
724	306.1096	11416	C14H17N3O5	-H(-)	2-cyano-3-(3,4-dihydroxy-5-nitrophenyl)-N,N-diethylpropanamide	6386	14974	9380	8530	9873	10990	10046	8546	10143	8945
725	306.1144	8238	C19H17NO3	-H(-)	N-Acetylanonaine	5112	12034	6383	5406	6264	7636	6857	5592	6982	6031
726	306.1354	6441	C16H21NO5	-H(-)	5-Amino-2,3-dihydro-6-(3-hydroxy-4-methoxy-1-oxobutyl)-2,2-dimethyl-4H-1-benzopyran-4-one	3856	13660	4526	4568	4285	5047	4554	4008	4633	4303
727	307.0337	30355	C9H13N2O8P	-H(-)	dUMP	25765	30826	24359	21087	25335	25425	21981	22399	28973	24405
728	307.0813	18600	C15H16O7	-H(-)	4R,5R,6S-Trihydroxy-2-hydroxymethyl-2-cyclohexen-1-one6-(2-hydroxy-6-methylbenzoate)	12692	39199	13244	12667	13841	13398	11435	12251	15566	13684
729	307.0975	17022	C19H16O4	-H(-)	Warfarin	10706	37632	10932	10913	11485	11753	9546	10538	13451	11200
730	307.2126	100336	C15H32O6	-H(-)	1,2,3-Tris(1-ethoxyethoxy)propane	90689	138804	98310	88823	105908	100983	101012	91503	113035	84954
731	307.264	37937	C20H36O2	-H(-)	Eicosadienoicacid	13828	16935	10968	10269	13029	11414	11783	10434	13436	11922
732	308.2956	6657	C20H39NO	-H(-)	N-Hexadecanoylpyrrolidine	4033	5395	3537	3350	4181	4351	3511	3451	11948	14221
733	309.0413	253353	C17H10O6	-H(-)	De-O-methylsterigmatocystin	233341	241099	251763	264981	249508	259812	201071	240531	267921	261004
734	309.0722	16990	C13H14N2O7	-H(-)	AcromelicacidA	14042	31982	15302	15110	15963	16308	13034	14157	16740	16848
735	309.2072	18696	C18H30O4	-H(-)	12(13)Ep-9-KODE	13575	65869	13791	14260	14388	13853	14091	14198	15446	15651
736	309.243	8908	C19H34O3	-H(-)	(R)-2-Hydroxysterculicacid	7341	17485	6848	6736	6929	6587	7300	6321	7608	8229
737	309.2799	64423	C20H38O2	-H(-)	C20:1	30220	22304	20164	20541	17781	19589	20529	17278	21837	19827
738	310.1152	5124	C12H17N5O5	-H(-)	1,7-Dimethylguanosine	3350	20902	3097	3293	3639	3892	3171	3460	3337	3227
739	311.0419	23875	C13H12O9	-H(-)	Caftaricacid	21326	34444	25316	25829	18755	26802	14993	18424	20193	26469
740	311.0982	151521	C11H20O10	-H(-)	Galactose-beta-1,4-xylose	128890	329429	130026	118789	133825	137854	126105	119878	133138	122927
741	311.1286	16338	C19H20O4	-H(-)	4-(3-Methyl-1-butenyl)-3,3,4,5-tetrahydroxystilbene	11483	52685	10955	10085	10852	11377	10293	10340	11613	11565
742	311.1687	241269	C17H28O3S	-H(-)	N-Undecylbenzenesulfonicacid	138153	213462	228187	364107	197134	171395	140058	175430	228281	281308
743	311.2015	15262	C21H28O2	-H(-)	16-Dehydroprogesterone	10717	20942	12616	17304	11620	11578	10272	11215	13131	15421
744	311.2228	31767	C18H32O4	-H(-)	13-L-Hydroperoxylinoleicacid	22789	136302	26854	25738	25177	22277	22849	24318	26579	24111
745	311.2956	248932	C20H40O2	-H(-)	3D,7D,11D-Phytanicacid	135376	228721	128095	115678	108893	120270	122591	104285	218059	178948
746	312.2552	5459	C18H35NO3	-H(-)	Palmitoylglycine	3127	8897	3399	4390	3758	3381	3433	3305	4609	4233
747	313.0552	17793	C17H14O4S	-H(-)	Rofecoxib	13386	60479	11055	10429	15661	13716	14106	16228	16903	12565
748	313.1917	13519	C19H26N2O2	-H(-)	RhazidigenineNb-oxide	10349	27850	9250	10182	10525	10436	9820	9180	11366	11429
749	313.2173	15801	C21H30O2	-H(-)	Progesterone	8928	41132	10239	9767	8959	10221	8728	9174	9667	9933
750	313.2383	36485	C18H34O4	-H(-)	Octadecanedioicacid	27883	191832	28099	27402	27627	26348	26944	26412	30263	28095
751	313.2748	15807	C19H38O3	-H(-)	3-hydroxypristanicacid	10666	20142	10227	10013	11045	10167	11187	10446	11894	10700
752	314.0792	1150219	C17H15O6	-H(-)	Rosinidin	1020138	960105	961079	931707	978897	1022136	1008757	947267	1020584	972691
753	315.16	10026	C19H24O4	-H(-)	Isopulegonecaffeate	7525	49792	7055	7361	6711	8908	7791	7459	8014	8386
754	315.1814	10009	C16H28O6	-H(-)	Nerylglucoside	7586	217109	7240	6884	7073	7704	7050	7273	8541	7691
755	315.1961	13063	C20H28O3	-H(-)	2-Methoxyestradiol-3-methylether	9742	36217	9933	10110	11747	10316	9424	10575	10988	10863
756	315.233	7066	C21H32O2	-H(-)	C21:5	3780	13449	3715	3290	3443	3564	3455	3616	3600	3092
757	315.2543	40725	C18H36O4	-H(-)	MG(0:0/15:0/0:0)	187103	2033734	23509	21862	23571	22448	22189	22807	22382	22355
758	315.2904	7672	C19H40O3	-H(-)	1,2,4-Nonadecanetriol	7893	70059	3401	3210	3316	3128	3211	3324	3377	3044
759	317.1033	19629	C17H18O6	-H(-)	4,7-Di-O-methylcatechin	13691	59683	13810	11768	13295	13649	12755	12655	14251	13432
760	317.1758	8251	C19H26O4	-H(-)	Ubiquinone-2	6320	18681	6226	5526	6623	6081	6243	5966	6583	5732
761	317.2123	25676	C20H30O3	-H(-)	LeukotrieneA4	11636	20366	14410	11378	12963	13049	12508	11348	15296	13439
762	317.2484	7992	C21H34O2	-H(-)	Allopregnanolone	4486	8929	5094	3836	3955	3911	3381	3871	3742	3843
763	319.1918	34501	(C5H8)nC14H20O4	-H(-)	QH2	23339	35968	22676	20660	23575	21676	20939	21365	22786	20576
764	319.2639	48247	C21H36O2	-H(-)	C21:3	34325	45668	36298	33824	39167	38432	36584	33762	39430	33466
765	320.1736	8229	C15H23N5O3	-H(-)	Arginyl-Phenylalanine	7518	14632	7457	6447	6772	7153	6611	6393	6406	7327
766	321.1566	9636	C14H26O8	-H(-)	Butyl(S)-3-hydroxybutyrateglucoside	7148	30745	7239	6552	6705	7385	7248	6388	8018	7549
767	322.0447	72626	C9H14N3O8P	-H(-)	CMP	65330	69165	58501	59907	61107	61859	61560	61551	63523	58434
768	322.2752	13473	C20H37NO2	-H(-)	Linoleoylethanolamide	4226	4772	4079	4132	3727	4022	3655	3871	4470	4171
769	323.0287	382486	C9H13N2O9P	-H(-)	UMP	348786	342233	320523	313748	315424	344988	317410	307315	331492	332899
770	323.0983	22041	C12H20O10	-H(-)	Bis-D-fructose2,1:2,1-dianhydride	6958	59009	6304	6099	6909	5904	5216	5257	7190	5840
771	323.1136	9835	C16H20O7	-H(-)	3,4,5-trihydroxy-6-{[(2E)-2-methyl-3-phenylprop-2-en-1-yl]oxy}oxane-2-carboxylicacid	5233	28430	5188	5246	5272	5844	5109	5948	6344	6461
772	323.1683	12169	C18H28O3S	-H(-)	Piperonylsulfoxide	8173	17673	11806	12924	10433	9280	9250	9666	11873	11682
773	324.2907	6868	C20H39NO2	-H(-)	N-Oleoylethanolamine	2915	3180	2277	2195	2106	2151	2363	1946	3662	3160
774	325.036	74217	C17H10O7	-H(-)	13,14-dihydroxy-9-oxo-8,17-dioxatetracyclo[8.7.0.0_,_.0__,__]heptadeca-1(10),2(7),3,5,11(16),12,14-heptaen-5-ylacetate	59299	75989	74790	76111	76873	71484	57068	70472	78755	69824
775	325.0719	9152	C18H14O6	-H(-)	Dihydrosterigmatocystin	6347	44622	7710	7537	7733	7438	6752	6530	7819	6473
776	325.1082	11389	C19H18O5	-H(-)	1,5-Dihydroxy-3-methoxy-2-prenylxanthone	5801	216118	6436	6768	6618	5943	5492	5927	6008	5518
777	325.1843	240290	C18H30O3S	-H(-)	2-Dodecylbenzenesulfonicacid	133489	202915	227356	352995	200543	176576	168269	173360	254598	283926
778	325.2378	8611	C19H34O4	-H(-)	1-Acetoxy-2-hydroxy-16-heptadecen-4-one	5882	29574	5518	7957	6460	6126	5619	6258	10537	11131
779	325.3112	14482	C21H42O2	-H(-)	Homophytanicacid	13042	25938	10547	10529	9719	9895	9829	9600	22223	20881
780	326.0882	3858	C14H17NO8	-H(-)	Acetaminophenglucuronide	2102	10584	1914	2171	2369	2215	1615	2141	2280	2094
781	326.2695	5741	C19H37NO3	-H(-)	Margaroylglycine	2060	8357	2303	3024	2796	2904	2265	2497	3693	3824
782	327.0509	9296	C17H12O7	-H(-)	2,3-EpoxyaflatoxinB1	6853	25657	8874	9077	8646	8626	7285	7716	8806	8110
783	327.0874	12132	C18H16O6	-H(-)	Zapotinin	5757	71741	4701	4366	4869	3944	3917	4143	5197	3918
784	327.1238	9695	C19H20O5	-H(-)	Acutilobin	5965	179791	6721	6547	5917	6011	6317	6823	6049	6255
785	327.1609	19769	C20H24O4	-H(-)	5-Hydroxy-7-(4-hydroxy-3-methoxyphenyl)-1-phenyl-3-heptanone	16018	33032	17315	17773	17365	17666	17787	18332	17046	19394
786	327.1721	9643	C19H24N2O3	-H(-)	Labetalol	5257	28576	7711	9919	7523	6500	5920	6597	8159	9027
787	327.2176	13416	C18H32O5	-H(-)	CorchorifattyacidF	9348	194700	8955	8638	7886	8426	8865	8437	9835	10141
788	327.2332	23668	C22H32O2	-H(-)	C22:6	3925	24544	3213	3022	3167	3069	2444	2473	3313	2984
789	327.2904	7679	C20H40O3	-H(-)	Polyoxyethylene40monostearate	4833	16422	3725	3187	3714	3465	3038	2942	4999	3753
790	328.0454	3356	C10H20NO5PS2; C10H12N5O6P	-H(-); -H(-)	Mecarbam; CyclicAMP	2449	8897	2444	2798	2707	2646	2468	2778	2456	2529
791	328.1192	3910	C18H19NO5	-H(-)	N-trans-Feruloyloctopamine	1468	13344	1866	2342	1933	2193	1633	1938	2067	1837
792	328.2857	8706	C19H39NO3	-H(-)	Dihydroceramide	2707	4466	2392	1869	2337	2536	2376	2189	3996	5110
793	329.0303	5495	C16H10O8	-H(-)	Blighinone	4279	15380	4310	4228	4140	4257	4385	4379	4391	4017
794	329.0669	6239	C17H14O7	-H(-)	3,7-Dimethylquercetin	4200	42919	4627	4572	3933	5046	4335	4904	4998	5413
795	329.1025	18674	C18H18O6	-H(-)	AflatoxinB1dialcohol	9447	40751	6768	6110	6356	7516	6089	6791	7793	6676
796	329.1396	10280	C19H22O5	-H(-)	GibberellinA105	5067	94302	6082	5451	6000	5979	6257	5722	5176	6658
797	329.1755	8964	C20H26O4	-H(-)	Carnosol	5534	23541	5661	4943	6167	5339	5950	5946	5582	5595
798	329.2122	7865	C21H30O3	-H(-)	Deoxycorticosterone	3620	34310	3802	3768	3418	3654	3222	3741	4276	3070
799	329.2339	15660	C18H34O5	-H(-)	9,12,13-TriHOME	10143	121194	10184	9934	9376	9299	9365	9179	9193	9229
800	329.2485	37308	C22H34O2	-H(-)	C22:5	3790	19847	3049	2983	3112	2154	2302	2338	3279	2583
801	330.0921	9416	C16H17N3O3S	-H(-)	5-O-Desmethylomeprazole	6890	17569	6013	5932	6397	7291	7336	6681	6139	6298
802	330.1052	5841	C12H21N5O2S2	-H(-)	Nizatidine	3132	14172	2512	2108	2821	2529	2505	2976	2858	2542
803	331.0682	7475	C13H16O10	-H(-)	6-Galloylglucose	5908	39338	5759	5288	6114	5946	6129	5140	5944	6659
804	331.1184	16683	C18H20O6	-H(-)	3,3-Dihydroxy-4,5,7-trimethoxyflavan	12239	52329	10649	10133	9550	11572	10660	8913	10611	10944
805	331.1548	8245	C19H24O5	-H(-)	(R)-Marmin	5851	19247	5749	5548	5527	5752	5628	5750	6062	6262
806	331.1762	5558	C16H28O7	-H(-)	UnshuosideA	3265	46154	3575	3266	3859	2863	3969	3169	4187	4175
807	331.1915	14545	C20H28O4	-H(-)	Carnosicacid	6778	17364	5800	6071	5729	5461	5631	4712	6158	5092
808	331.2281	6757	C21H32O3	-H(-)	16-a-Hydroxypregnenolone	4703	9051	3357	2663	4247	3772	4053	3591	4149	4507
809	331.2489	6912	C18H36O5	-H(-)	9,10,13-Trihydroxystearicacid	6897	116613	3651	3153	3715	3493	4551	4065	4387	3922
810	331.264	17870	C22H36O2	-H(-)	C22:4	4292	14353	2995	2575	3473	3222	2761	2987	2962	3382
811	333.0484	353596	C11H15N2O8P	-H(-)	Nicotinamideribotide	322859	327505	299050	292821	295262	315099	292244	290989	315001	299000
812	333.1093	8676	C16H18N2O6	-H(-)	CapparilosideA	6231	19907	5603	5820	6156	5849	5282	5814	6248	5809
813	333.1546	6318	C15H26O8	-H(-)	1,5-Dibutylmethylhydroxycitrate	5042	34739	4244	4135	5083	4167	3952	3842	4211	4523
814	333.1713	8255	C19H26O5	-H(-)	3-(2-Methylpropanoyloxy)-8-(2-methylbutanoyloxy)-9,10-epoxy-p-mentha-1,3,5-triene	6890	18544	6689	5961	6028	5970	5892	6160	6318	6413
815	333.2071	19008	C20H30O4	-H(-)	15-Keto-13,14-dihydroprostaglandinA2	11469	24140	12679	12314	12941	12279	12414	12644	13234	12140
816	333.244	11360	C21H34O3	-H(-)	Tetrahydrodeoxycorticosterone	7944	14700	7819	7781	8273	8809	8871	8099	15816	16304
817	333.2798	8736	C22H38O2	-H(-)	Docosatrienoicacid	3295	4212	2418	2533	2856	2532	2472	2490	3395	2942
818	334.2156	4503	C20H31O4	-H(-)	9-peroxy-5Z,7E,11Z,14Z-eicosatetraenoate	2702	11798	3688	3429	3044	3538	2748	3179	3204	2887
819	334.3116	4635	C22H41NO	-H(-)	Pipericine	2175	5095	2703	1673	2351	2114	2146	1651	11250	14951
820	335.0598	39227	C16H16O6S	-H(-)	3-hydroxy-2-(3-methoxyphenyl)-5-sulfino-3,4-dihydro-2H-1-benzopyran-7-olate	32990	43691	32822	32295	32553	33943	30922	31403	30844	31905
821	335.0762	10774	C16H16O8	-H(-)	3-Caffeoyl-1,5-quinolactone	7823	28357	8774	8609	9059	8369	7568	7880	7447	7589
822	335.1159	15110	C20H18NO4	-H(-)	Berberine	11799	29690	12116	10191	11982	12310	11395	10896	12890	10991
823	335.1944	6542	C13H28N4O6	-H(-)	IstamycinKL1	3802	14780	4360	3291	4037	4278	3626	4002	4456	4071
824	335.2225	13900	C20H32O4	-H(-)	LeukotrieneB4	10451	30768	11912	10920	12320	11358	11622	11501	12718	10283
825	335.2954	7721	C22H40O2	-H(-)	Docosadienoate(22:2n6)	2820	3661	2510	2619	1798	2095	2499	2396	3508	3027
826	336.0386	12656	C8H15N7O2S3	-H(-)	Famotidine	10996	16469	11221	11749	11179	12968	11240	11601	8041	7918
827	337.0366	12599	C18H10O7; C13H12N3O6S.	-H(-); -H(-)	VersicolorinA; Cefacetrilesodium	9795	14876	12395	10199	11475	12221	10506	11147	11893	13820
828	337.0556	10808	C9H15N4O8P; C15H14O9	-H(-); -H(-)	AICAR; 2-O-Acetyl-trans-coutaricacid	8108	22248	8703	9410	8840	10031	7764	8403	10268	10287
829	337.0929	7270	C16H18O8	-H(-)	3-O-p-Coumaroylquinicacid	3771	28494	4117	3871	3953	3963	3662	3917	5028	5671
830	337.1083	34022	C20H18O5	-H(-)	Otobanone	20164	35789	19140	17788	15574	19568	19577	20161	22108	21284
831	337.1288	8503	C17H22O7	-H(-)	15-Acetyl-4-deoxynivalenol	5121	23698	5901	5436	5875	6021	5631	5673	7297	7440
832	337.2033	13124	C20H26N4O	-H(-)	Lisuride	8864	33321	10711	9536	12749	11026	9728	9528	13890	11221
833	337.2747	4238	C21H38O3	-H(-)	Glycidyloleate	2401	7255	2578	2830	3111	2804	2697	2833	3996	3949
834	337.3111	16394	C22H42O2	-H(-)	Erucicacid	8660	11918	7943	8045	7812	7997	6802	7511	12803	11716
835	338.1179	11348	C15H21N3O4S	-H(-)	7-Hydroxygliclazide	3929	11667	5089	4268	4828	6431	5051	5227	6547	5476
836	339.0182	12772	C14H12O8S	-H(-)	{[4-(7-methoxy-2-oxo-2H-chromen-6-yl)-2-oxobut-3-en-1-yl]oxy}sulfonicacid	10397	13009	11544	12402	12160	11898	10615	10566	13155	11928
837	339.0878	13648	C19H16O6; C12H16N6O4S	-H(-); -H(-)	Dihydro-O-methylsterigmatocystin; S-[2-(N7-Guanyl)ethyl]-N-acetyl-L-cysteine	7775	185246	8584	7458	8081	8990	7817	7967	9169	8373
838	339.2176	16787	C19H32O5	-H(-)	3alpha-Hydroxy-3,5-dihydromonacolinLacid	11138	54824	14649	22211	12910	14320	11724	12131	15717	19922
839	339.2329	22296	C23H32O2	-H(-)	Plastoquinone3	7565	26724	10954	12347	9684	7953	8821	13344	50033	60842
840	339.2905	11944	C21H40O3	-H(-)	Polyoxyethylene(600)monoricinoleate	4912	13733	5806	5198	4637	5423	5253	5135	9964	11342
841	339.3269	52578	C22H44O2	-H(-)	C22:0	50701	139953	28023	26394	24884	25447	27524	25200	41336	34054
842	341.1091	21851	C12H22O11	-H(-)	Disaccharide	11763	53928	8792	10419	11133	10788	8749	10620	12544	13052
843	341.2122	13870	C22H30O3	-H(-)	Guggulsterone	5445	27548	5788	7264	6072	5575	6445	5698	7012	6665
844	341.2336	9266	C19H34O5	-H(-)	13-Hydroxy-9-methoxy-10-oxo-11-octadecenoicacid	5065	255826	4626	5602	5003	4965	5131	4742	7132	6932
845	341.3055	5308	C21H42O3	-H(-)	MG(P-18:0e/0:0/0:0)	3635	8156	3342	3165	2958	3293	2819	3199	3908	3744
846	343.0668	14832	C8H17N4O9P; C14H16O10	-H(-); -H(-)	Bluensidine6-phosphate; Theogallin	10475	41746	11016	11329	12951	11817	11950	10731	12617	11515
847	343.0822	13247	C18H16O7	-H(-)	Eupatilin	8144	52161	7313	7739	7505	9231	7677	7362	7863	7537
848	343.1039	8239	C15H20O9	-H(-)	Domesticoside	4636	22942	4345	5145	5321	5333	4335	4317	5027	5002
849	343.1188	17582	C19H20O6	-H(-)	Dehydrocyanaropicrin	5252	65254	5292	4820	4689	4912	4637	4909	5084	4693
850	343.1241	11637	C12H24O11	-H(-)	Maltitol	3844	33374	4332	3240	4183	4059	3951	3935	4104	4187
851	343.1711	10683	C24H24O2	-H(-)	2-{4-[(1E)-1,2-diphenylbut-1-en-1-yl]phenoxy}ethan-1-ol	7136	39383	7016	6953	7469	7601	6617	6539	6817	7917
852	343.2276	39746	C22H32O3	-H(-)	Medroxyprogesterone	32308	52101	31957	31944	32662	31891	32720	31365	33789	32708
853	343.265	8898	C23H36O2	-H(-)	1-Phenyl-1,3-heptadecanedione	6465	17145	5885	5583	6180	6093	5625	5808	5504	6212
854	344.0403	10508	C10H12N5O7P	-H(-)	cGMP	8278	12160	8979	8707	10865	10706	8265	11424	11961	5863
855	345.0616	13247	C17H14O8	-H(-)	Limocitrin	11184	50781	10389	9700	11091	11082	10756	10495	11126	10607
856	345.1085	7197	C17H18N2O6	-H(-)	Nifedipine	3901	18492	4428	3503	4142	3579	4136	3344	4386	3729
857	345.1137	7178	C22H18O4	-H(-)	9-(3,4-Dimethoxyphenyl)-2-methoxy-1H-phenalen-1-one	4221	18642	4600	4743	4461	4402	4578	3910	4913	4165
858	345.1344	12897	C19H22O6	-H(-)	GibberellinA3	5466	59091	4604	4855	4873	4463	4063	4585	5174	4658
859	345.1544	6108	C16H26O8	-H(-)	(1R,3S,4S,6R)-6,9-Dihydroxyfenchone6-O-b-D-glucoside	4308	41895	4322	3613	3823	4293	3739	3618	4450	4573
860	345.1703	8747	C20H26O5	-H(-)	GibberellinA113	5672	19140	6672	5643	5358	6501	5492	6167	7058	6144
861	345.2279	9732	C18H34O6	-H(-)	Sorbitanlaurate	5780	51744	4855	5333	5139	4873	4723	4848	5456	5145
862	345.2436	16419	C22H34O3	-H(-)	Methyl-[10]-shogaol	5917	14022	6063	5425	5928	5732	5142	5101	7384	7162
863	345.2804	4962	C23H38O2	-H(-)	3-Hydroxy-1-phenyl-1-heptadecanone	2521	4520	2477	3026	2775	3340	2246	2149	3354	2872
864	346.056	13060	C10H14N5O7P	-H(-)	AMP	10617	16604	7403	7548	12783	7753	7519	8670	6956	7020
865	346.1299	4395	C18H21NO6	-H(-)	Cavinine	2371	10643	2671	2276	2530	1909	1769	2407	2057	2483
866	347.0401	32715	C10H13N4O8P; C16H12O9	-H(-); -H(-)	IMP; 2-(2,5-dihydroxy-4-methoxyphenyl)-3,5,6,7-tetrahydroxy-4H-chromen-4-one	28711	41795	25157	25482	27555	28042	25683	25376	29371	26965
867	347.0773	10082	C17H16O8	-H(-)	alpha-(1,2-Dihydroxyethyl)-1,2,3,4-tetrahydro-7-hydroxy-9-methoxy-3,4-dioxocyclopenta[c][1]benzopyran-6-acetaldehyde	8000	81527	6856	6470	6926	6925	7171	6814	7013	7328
868	347.1131	9484	C18H20O7	-H(-)	1-(2,4,6-trihydroxyphenyl)-3-(3,4,5-trimethoxyphenyl)propan-1-one	5699	54684	5064	4209	4264	5624	4634	5108	5630	4944
869	347.1498	8960	C19H24O6	-H(-)	GibberellinA60	6787	17217	5650	5470	6071	5702	6186	5328	6618	6396
870	347.2226	8499	C21H32O4	-H(-)	3b,15b,17a-Trihydroxy-pregnenone	5832	15177	5354	5341	6067	5476	5758	5095	5566	5842
871	349.0931	11679	C17H18O8	-H(-)	3-Feruloyl-1,5-quinolactone	7057	36083	7152	6172	6818	7623	6691	6761	8243	7222
872	349.112	7167	C18H22O5S	-H(-)	Estronesulfate	4872	14052	4405	4639	5127	4842	4602	4698	5409	4359
873	349.1654	9611	C19H26O6	-H(-)	Calonectrin	6850	20807	6688	6084	6530	6594	5773	6200	7326	6585
874	349.2023	14815	C20H30O5	-H(-)	8-iso-15-keto-PGE2	10229	26705	10526	9612	10770	10117	13743	11122	10789	10646
875	349.2381	8150	C21H34O4	-H(-)	Tetrahydrocorticosterone	5628	18802	6413	6960	6209	7398	5461	5305	7213	6270
876	349.2749	14841	C22H38O3	-H(-)	3,4-Dimethyl-5-pentyl-2-furanundecanoicacid	11326	29206	8519	10076	9218	8924	8431	7494	11093	10092
877	351.0727	6664	C16H16O9; C9H16N6O7S	-H(-); -H(-)	Chlorogenoquinone; DecarbamoylgonyautoxinIII	5089	22616	4480	4828	5053	5021	4802	4494	5177	5192
878	351.0883	8772	C20H16O6	-H(-)	ParvisoflavoneA	6215	23359	7190	5565	6240	5878	5609	5865	7304	6411
879	351.1082	6708	C17H20O8	-H(-)	6-[(2,2-dimethyl-2H-chromen-5-yl)oxy]-3,4,5-trihydroxyoxane-2-carboxylicacid	4672	24260	3795	3533	4157	4560	4298	4056	5160	3771
880	351.1819	8551	C19H28O6	-H(-)	4]-Gingerdiol3,5-diacetate	5698	31075	5957	5225	6168	5936	5602	6891	7378	6992
881	351.2187	10634	C20H32O5	-H(-)	ProstaglandinE2	7177	30920	6958	6404	8002	6262	6719	6446	11182	6898
882	351.2532	4835	C21H36O4	-H(-)	MG(0:0/18:3(6Z,9Z,12Z)/0:0)	3567	13955	3618	3874	3458	3451	3258	3869	4554	4146
883	352.086	4922	C16H19NO6S	-H(-)	4-Hydroxybenzylisothiocyanate4-acetylrhamnoside	2244	9064	2027	1918	2208	2267	1594	2146	2457	1746
884	353.0308	14019	C18H10O8	-H(-)	Cyclovariegatin	11870	16804	13713	13443	12815	12382	12093	13343	13959	12365
885	353.0522	6302	C15H14O10	-H(-)	2-O-p-Coumaroylhydroxycitricacid	3146	11310	4131	4493	4806	4494	4116	4488	4859	4320
886	353.0878	7568	C16H18O9	-H(-)	Biflorin	4082	21326	3715	4758	3974	3075	3570	3472	4370	4055
887	353.1035	7027	C20H18O6	-H(-)	Artocarpesin	3563	33510	3934	3732	3747	4239	3619	3675	5275	4055
888	353.1395	10404	C21H22O5	-H(-)	1-Methoxyphaseollidin	6693	13389	7754	6877	7067	7543	8058	6463	7337	8260
889	353.1446	9152	C14H26O10	-H(-)	Isopropylapiosylglucoside	6045	12505	6911	5751	6081	6359	6369	5213	6889	6952
890	353.1605	6947	C18H26O7	-H(-)	Propofolglucuronide	4610	36393	6109	5477	5284	5463	4437	4611	6661	6520
891	353.2699	4974	C21H38O4	-H(-)	MG(0:0/18:2(9Z,12Z)/0:0)	3511	17827	3511	3669	4189	3685	3232	3271	6755	5260
892	353.3062	7100	C22H42O3	-H(-)	22-Oxo-docosanoate	5309	34870	5033	4920	5585	4372	4674	4716	7656	6469
893	353.3425	13959	C23H46O2	-H(-)	C23:0	12615	30685	9192	8446	9335	8762	10001	9600	19352	18687
894	354.0007	16663	C7H11N5O8P2	-H(-)	2-Amino-7,8-dihydro-4-hydroxy-6-(diphosphooxymethyl)pteridine	16103	17277	15122	13039	13014	15260	14658	13297	15058	13622
895	355.083	6200	C19H16O7	-H(-)	Dihydrohydroxy-O-methylsterigmatocystin	3709	46633	3642	3807	3944	4073	3732	3877	4970	3582
896	355.1029	5942	C16H20O9	-H(-)	1-O-Feruloylglucose	3364	20026	3295	3382	3038	4094	3295	3216	3653	3671
897	355.1405	7941	C17H24O8	-H(-)	xi-3-Hydroxy-5-phenylpentanoicacidO-beta-D-Glucopyranoside	5859	27503	6360	5410	6265	5849	4892	5350	7023	18739
898	355.2117	26560	C19H32O6	-H(-)	5,7-Megastigmadien-9-olglucoside	25331	93511	26221	25217	25291	25034	21212	24512	27097	26772
899	355.249	7973	C20H36O5	-H(-)	ProstaglandinF1a	5983	59159	6081	6176	6900	5973	6350	7083	7420	7104
900	355.2643	22242	C24H36O2	-H(-)	C24:6	9417	14687	4090	3958	3377	3822	3506	3481	4029	3941
901	355.2853	8816	C21H40O4	-H(-)	MG(0:0/18:1(11Z)/0:0)	5426	40837	5877	4905	5929	5507	5130	5440	7180	7517
902	355.3218	8869	C22H44O3	-H(-)	2(R)-hydroxydocosanoicacid	6729	17485	4776	4617	4684	4426	4678	4255	5880	5475
903	356.0547	7572	C18H13O8	-H(-)	6,11-dihydroxy-3-(hydroxymethyl)-7-(3,4,5-trihydroxyphenyl)-2__,8-dioxatricyclo[7.3.1.0_,__]trideca-1,3,5(13),6,9,11-hexaen-2-ylium	6441	10785	6142	6365	6723	5768	6837	5964	6301	6243
904	356.1333	4948	C20H23NO3S	-H(-)	9-Thiocyanato-androst-4-ene-3,11,17-trione	2487	10431	2708	2715	2614	2474	2430	2379	2642	23606
905	356.1714	9471	C17H27NO7	-H(-)	Uplandicine	7307	18357	8831	7711	8619	8260	8372	9119	10448	8825
906	357.0607	10707	C18H14O8	-H(-)	5,4-Dihydroxy-3,3-dimethoxy-6:7-methylenedioxyflavone	7292	35164	8093	7720	7936	7828	8127	7755	9191	7324
907	357.0981	7314	C19H18O7	-H(-)	Chrysoobtusin	4639	61598	4439	4635	4760	3912	4166	4190	4442	5400
908	357.171	43082	C21H26O5	-H(-)	MalabariconeC	40542	51599	41430	42162	39230	42056	42134	39037	42415	41580
909	357.2642	7881	C20H38O5	-H(-)	13,14-DihydroPGF-1a	5848	37087	6647	6192	7122	7453	5652	6286	7228	6283
910	357.2799	52972	C24H38O2	-H(-)	C24:5	6473	10015	4109	3609	3860	3904	3285	3507	5205	3691
911	359.1132	13211	C19H20O7	-H(-)	GibberellinA59	9665	51519	8369	8730	8199	9211	8841	7944	8841	8821
912	359.1347	12080	C16H24O9	-H(-)	1-(3,4-Dimethoxyphenyl)-1,2-ethanediol1-O-b-D-glucoside	9796	28598	9075	8875	10213	10007	10102	10069	11581	10467
913	359.151	16594	C20H24O6; C21H20N4O2	-H(-); -H(-)	Quassinol; LepidineC	13240	33573	13827	13372	13947	15117	12925	14064	14184	13344
914	359.1866	9288	C21H28O5	-H(-)	Aldosterone	6306	18483	7953	6678	6893	6363	6990	7768	6637	7240
915	361.0575	21623	C17H14O9	-H(-)	2-(3,4-dihydroxy-5-methoxyphenyl)-3,5,7-trihydroxy-6-methoxy-4H-chromen-4-one	18642	40299	15727	14253	17316	17411	14105	14491	17860	17549
916	361.1304	30252	C19H22O7	-H(-)	GibberellinA93	25759	57172	20239	20496	22821	23489	20633	20923	24507	22160
917	361.1632	15709	C16H22N6O4	-H(-)	Thyrotropinreleasinghormone	12572	28323	10003	9370	10723	10129	9038	10344	11640	10336
918	361.2381	10894	C22H34O4	-H(-)	19,20-DiHDPA	9174	17119	6536	6751	7449	6798	7226	6720	8183	8033
919	361.3119	8320	C24H42O2	-H(-)	C24:3	7749	9714	5753	5059	5313	5874	5246	5172	6330	5829
920	362.0508	7562	C10H14N5O8P	-H(-)	GMP	5907	11926	5160	5574	7396	5450	5401	5990	5840	5526
921	362.1155	17740	C20H17N3O4	-H(-)	9-Aminocamptothecin	15003	23706	12309	12881	13294	14325	13285	12494	13673	13620
922	363.0348	13399	C10H13N4O9P	-H(-)	Xanthylicacid	11076	19260	10345	9175	11730	11835	10049	9940	11705	10343
923	363.0776	227113	C15H16N4O5S	-H(-)	Sulfometuronmethyl	211162	226443	185448	185235	186821	201795	186267	186883	205169	190695
924	363.1805	10571	C20H28O6	-H(-)	12-Oxo-20-carboxy-leukotrieneB4	6755	20441	7375	6012	6927	8581	7579	5896	6839	7072
925	363.2534	4984	C22H36O4	-H(-)	6-O-Acetylaustroinulin	3742	13726	3223	3413	3538	3304	3115	2990	3969	3454
926	364.0972	8395	C16H19N3O5S	-H(-)	Amoxicillin	6240	13462	5435	5867	5915	6674	5519	6190	6096	6186
927	364.2854	3234	C22H39NO3	-H(-)	N-LinoleoylGABA	1430	3510	1497	1501	1618	1810	1596	1189	2668	2556
928	365.0329	7882	C16H14O8S	-H(-)	{6-hydroxy-3-[3-(3-hydroxyphenyl)-3-oxoprop-1-en-1-yl]-2-methoxyphenyl}oxidanesulfonicacid	6872	9927	6548	6156	6781	7360	6990	7796	7141	7562
929	365.1967	9636	C20H30O6	-H(-)	20-Carboxy-leukotrieneB4	4802	27449	5331	5462	5118	5066	4663	4490	5465	5871
930	365.3424	8916	C24H46O2	-H(-)	C24:1	8560	6333	4076	3837	3562	3590	3331	3506	4979	3747
931	366.0985	5473	C20H17NO6	-H(-)	Bicuculline	1748	12312	2033	2573	2458	1738	1640	2142	1737	2298
932	367.1189	49435	C21H20O6	-H(-)	Curcumin	2856	46722	3259	3075	3684	3047	4834	5050	3072	3089
933	367.1585	7827	C19H28O5S	-H(-)	Dehydroepiandrosteronesulfate	3113	11888	3242	3402	3985	3445	4036	3687	3483	3101
934	367.2141	9995	C23H30NO3	-H(-)	Propantheline	6639	54464	5360	5112	5955	4726	5961	5258	6790	6368
935	367.264	3844	C25H36O2	-H(-)	(R)-3,4-Dihydro-2-(4,8,12-trimethyl-3,7,11-tridecatrienyl)-2H-1-benzopyran-6-ol	2033	6903	1923	1865	1761	2113	1886	1649	2116	1920
936	367.2847	4649	C22H40O4	-H(-)	Octadecylfumarate	2941	16744	3147	2926	3722	3425	3543	2890	4121	5339
937	367.3581	23212	C24H48O2	-H(-)	C24:0	32330	70681	15309	16337	16028	14938	17834	15305	19593	17290
938	368.1613	5586	C20H23N3O4	-H(-)	Epanolol	3762	7226	3871	2866	3310	3748	3135	3321	3636	3561
939	369.028	6273	C15H14O9S	-H(-)	(-)-Epicatechinsulfate	3772	7142	5809	5426	4904	6137	5189	5954	5609	5816
940	369.1564	6668	C18H26O8	-H(-)	3,4,5-trihydroxy-6-{[1-(4-methoxyphenyl)pentan-3-yl]oxy}oxane-2-carboxylicacid	4814	31246	4393	5451	4577	5182	4028	5496	6340	5585
941	369.174	8433	C19H30O5S	-H(-)	Androsteronesulfate	4726	14996	4875	4520	4624	4850	3426	4869	4889	4661
942	369.1919	6606	C19H30O7	-H(-)	5-Megastigmen-7-yne-3,9-diol9-glucoside	3895	46072	5268	4509	4479	4379	3942	5042	4811	5331
943	369.2128	10303	C16H34O9	-H(-)	Octaethyleneglycol	5659	17518	5395	5218	4836	4727	4539	5049	7409	7333
944	369.2284	6234	C20H34O6	-H(-)	6-Keto-prostaglandinF1a	3646	67415	3060	2671	3383	3559	3225	3356	4372	4208
945	369.243	6369	C24H34O3	-H(-)	3-Oxo-4,6-choladienoicacid	3134	15505	3528	3014	3336	2792	2464	3223	4204	3033
946	369.301	11326	C22H42O4	-H(-)	Diethylhexyladipate	7965	41969	7718	7585	9012	7614	7768	7206	8730	8766
947	370.9718	5985	C13H8O11S	-H(-)	Brevifolincarboxylicacid9-sulfate	5250	6005	5297	5010	5699	5081	5822	5798	5381	5490
948	371.0406	6040	C18H12O9	-H(-)	Gomphidicacid	4353	12694	4642	4490	5540	4727	4415	4012	4822	5006
949	371.1134	9177	C20H20O7	-H(-)	Tangeritin	6413	86016	6053	5960	5809	6521	5288	5958	5415	7258
950	371.1562	64307	C15H24N4O7	-H(-)	ClavamycinF	60202	73978	65570	65313	59262	62330	63125	63024	62789	62410
951	371.1865	9569	C22H28O5	-H(-)	Isomammein	6440	19566	7556	7277	7512	6778	7178	7336	7766	8328
952	371.208	5951	C19H32O7	-H(-)	BlumenolCglucoside	3280	71497	3953	4468	3978	3954	3928	3477	5190	5002
953	371.2438	7710	C20H36O6	-H(-)	8,8a-Deoxyoleandolide	5320	48574	5116	5063	5512	4684	5520	4965	6927	5598
954	371.2588	23846	C24H36O3	-H(-)	Cervonoylethanolamide	5094	16875	4461	4461	4174	4516	4530	4952	5356	4420
955	371.2791	5780	C21H40O5	-H(-)	DG(8:0/10:0/0:0)	2960	21489	3212	3484	3775	3829	3449	3372	4398	4437
956	373.1291	8505	C20H22O7	-H(-)	(-)-Wikstromol	5947	36813	6088	6392	5769	5455	5212	5231	6242	5815
957	373.1499	11517	C17H26O9	-H(-)	Deoxyloganin	7945	30345	8854	10299	9730	9591	9175	9334	10705	10275
958	373.1866	6982	C18H30O8	-H(-)	6-Epi-7-isocucurbicacidglucoside	4723	76231	4224	4276	4280	4623	4428	4705	5893	6289
959	373.2748	108759	C24H38O3	-H(-)	3b-Hydroxy-5-cholenoicacid	10660	8702	3910	4069	4744	5298	4710	3769	5703	4405
960	373.31	8221	C25H42O2	-H(-)	5-(14-Nonadecenyl)-1,3-benzenediol	3764	4497	3006	2899	3085	3038	2925	3307	3842	3132
961	374.306	6335	C24H41NO2	-H(-)	Adrenoylethanolamide	4078	5284	3692	3377	3633	3378	3652	3475	3752	3712
962	375.1081	10548	C19H20O8	-H(-)	2-(3,4-dimethoxyphenyl)-5,7-dihydroxy-6,8-dimethoxy-3,4-dihydro-2H-1-benzopyran-4-one	7486	56542	6840	6228	6300	7217	6156	5474	6578	6377
963	375.131	8235	C17H20N4O6	-H(-)	Riboflavin	5696	19069	5805	5836	6268	5793	5794	5745	6429	5885
964	375.2907	627103	C24H40O3	-H(-)	Allolithocholicacid	80418	19610	13385	7077	32439	29055	13210	12726	15470	7739
965	377.0735	34262	C11H17N5O8P	-H(-)	7-Methylguanosine5-phosphate	30553	40581	25714	23188	26528	27581	25251	23526	31213	27475
966	377.2698	14347	C23H38O4	-H(-)	2-Arachidonylglycerol	13138	18010	10646	11414	11136	11401	10915	10202	12770	11537
967	378.1034	13373	C14H21NO11	-H(-)	Chondroitin	11848	19014	11017	9252	9784	11629	9812	10732	11946	11289
968	381.3738	19272	C25H50O2	-H(-)	C25:0	19150	29022	16023	16736	16268	16556	17514	16000	25503	24711
969	383.098	8327	C17H20O10	-H(-)	EleutherosideB1	6979	20956	6572	6528	6458	6552	5851	6057	6681	7096
970	383.1145	9170	C21H20O7; C14H20N6O5S	-H(-); -H(-)	(+)-Zeylenol; S-Adenosylhomocysteine	6170	37089	5459	5791	5443	5801	5354	5913	6161	5795
971	383.3167	9889	C23H44O4	-H(-)	MG(0:0/20:1(11Z)/0:0)	8868	48897	7892	7701	8295	7725	8150	7854	9674	9561
972	383.353	12232	C24H48O3	-H(-)	Cerebronicacid	10043	17987	7395	6558	6128	6621	6506	6551	8105	6946
973	385.0717	14918	C15H18N2O8S	-H(-)	(7R)-7-(4-Carboxybutanamido)cephalosporanate	12289	21207	11643	13320	14625	14646	12268	13923	15256	13616
974	385.0923	9140	C20H18O8	-H(-)	8-8-Dehydrodiferulicacid	6994	49139	6298	6033	8521	5637	6124	6277	7486	6207
975	385.1298	8400	C21H22O7	-H(-)	Edultin	5360	33129	5635	5441	6920	6809	6223	4988	6914	5317
976	385.166	3135832	C22H26O6	-H(-)	Porson	3210825	2756954	3280922	2520315	3671969	3450020	3334433	2637993	3860417	2219880
977	387	8673	C9H14N2O11P2	-H(-)	dUDP	7398	9987	7519	6821	10173	7219	6931	7450	7990	6554
978	387.0872	10050	C23H16O6.	-H(-)	Pyrantelpamoate	6668	19205	7300	5605	7045	7116	6648	6182	9399	5531
979	387.0928	10111	C16H20O11	-H(-)	3,4,5-trihydroxy-6-[2-hydroxy-4-(2-hydroxy-3-methoxy-3-oxopropyl)phenoxy]oxane-2-carboxylicacid	7011	22925	7929	6553	7326	7346	6988	6584	8237	7518
980	387.1093	9114	C20H20O8	-H(-)	5-Hydroxy-3,3,4,7,8-pentamethoxyflavone	5440	45030	5205	5168	5549	5837	5140	5541	5121	5634
981	387.2021	13643	C19H32O8	-H(-)	5a,6a-Epoxy-7E-megastigmene-3a,9e-diol3-glucoside	11930	70962	12354	10407	12281	12198	11152	9988	13647	9800
982	387.2541	40935	C24H36O4	-H(-)	CavipetinC	6653	13846	4822	5468	4720	5665	4481	4940	5962	5236
983	387.2903	6622	C25H40O3	-H(-)	Methyl2-(10-heptadecenyl)-6-hydroxybenzoate	2842	6177	2747	2949	3258	3509	2950	2725	3596	2509
984	388.1984	7808	C19H27N5O4	-H(-)	Alfuzosin	6267	17319	5668	5618	6555	6201	6013	5738	6900	6092
985	388.2574	15745	C17H35N5O5; C24H36O4	-H(-); -H(-) [+1]	SannamycinA; CavipetinC	5124	9837	4834	4202	4891	5182	4588	4450	4797	4371
986	389.1968	9249	C22H30O6	-H(-)	6,7-Dimethoxy-7-epirosmanol	7226	21705	7373	6545	6926	7417	6417	7247	7039	6654
987	389.2697	190824	C24H38O4	-H(-)	12-Ketodeoxycholicacid	37327	13190	9330	8334	10029	11630	5667	6324	8892	7641
988	390.1607	6548	C26H21N3O	-H(-)	Linopirdine	4322	11003	4439	4087	4028	4431	3800	4838	4875	4469
989	391.2857	712999	C24H40O4	-H(-)	3b,12a-Dihydroxy-5a-cholanoicacid	104728	37963	35556	19208	41062	31449	14652	20051	19477	19656
990	391.3222	39118	C25H44O3	-H(-)	3-Methyl-5-pentyl-2-furanpentadecanoicacid	16225	16103	12316	11899	13014	13268	11332	11684	13022	13272
991	393.0704	957346	C13H19N2O10P	-H(-)	5-Butyrylphosphouridine	881219	878910	807460	790858	801934	870581	799203	785330	827897	822968
992	393.1814	11699	C23H26N2O4	-H(-)	Brucine	7877	20251	9052	8034	7345	9641	7352	7526	9108	8698
993	393.2439	326066	C26H34O3	-H(-)	Stanolonebenzoate	26041	28859	39996	46135	29652	31335	61991	121111	1160456	1397553
994	393.3164	11078	C28H42O	-H(-)	(3beta,22E,24R)-Ergosta-4,6,8(14),22-tetraen-3-ol	5656	8757	5351	5039	5234	5160	5177	5607	12248	14057
995	395.0082	98072	C16H12O10S	-H(-)	3-(3,5,7-trihydroxy-6-methoxy-4-oxo-4H-chromen-2-yl)phenyl]oxidanesulfonicacid	72152	74916	66022	62216	68246	70163	69730	65838	74944	71774
996	395.1351	9565	C19H24O9	-H(-)	Aloesol7-glucoside	7117	24849	7136	7263	6416	7915	5981	7876	7317	7954
997	395.1618	9640	C22H24N2O5	-H(-)	Benazeprilat	7025	14682	7793	6592	7968	7443	7515	6609	8045	8063
998	395.3894	13273	C26H52O2	-H(-)	C26:0	13852	23776	12749	12000	11881	10664	12536	11871	13428	13180
999	396.1453	7283	C22H23NO6	-H(-)	Simulansamide	5868	10615	6230	5573	5448	5871	5373	5321	5740	5468
1000	396.2525	7503	C18H40NO6P	-H(-)	Phytosphingosine-1-P	4986	12596	4829	5137	5390	5271	5093	5394	11076	12008
1001	397.1401	6490	C21H22N2O6	-H(-)	N-Feruloylglycyl-L-phenylalanine	4407	12875	5071	4231	4733	4895	4591	4844	4338	4672
1002	397.1648	24464	C23H26O6	-H(-)	KanzonolM	21671	28172	22362	22511	22259	22339	20568	20218	21413	20706
1003	397.3321	9142	C24H46O4	-H(-)	Lauroylperoxide	8782	116044	6646	6597	7123	7037	6206	5998	8426	8488
1004	397.3684	4189	C25H50O3	-H(-)	2-Hydroxy-22-methyltetracosanoicacid	3367	10003	3221	2694	3155	2670	3251	2822	3138	3668
1005	399.002	16880	C15H12O11S	-H(-)	2,6-dihydroxy-4-(3,5,7-trihydroxy-4-oxo-3,4-dihydro-2H-1-benzopyran-2-yl)phenyl]oxidanesulfonicacid	10299	10275	8492	8273	7573	10497	7818	7985	9550	8655
1006	399.1654	5972	C19H28O9	-H(-)	CorchoionosideB	4652	26821	4826	4431	3756	4639	4394	3660	4938	5152
1007	399.2023	10947	C20H32O8	-H(-)	CincassiolB	7813	57852	8585	7758	9541	9716	8444	8517	8879	11531
1008	399.22	9077	C25H28N4O	-H(-)	Z-Phe-Phe-CHN2	5683	19466	5389	5306	5444	5158	5013	5557	5962	6158
1009	401.001	32768	C15H14O9S2	-H(-)	3-hydroxy-5-sulfino-2-[3-(sulfooxy)phenyl]-3,4-dihydro-2H-1-benzopyran-7-olate	33003	31387	29887	28118	29178	30694	30121	30376	30468	30373
1010	401.0511	8470	C19H14O10	-H(-)	ShoyuflavoneB	6998	15318	7957	7637	9121	7696	7250	7278	8175	6683
1011	401.0879	15790	C20H18O9	-H(-)	5-Hydroxy-3,3,7,8-tetramethoxy-4,5-methylenedioxyflavone	11830	36152	13888	13055	12004	8182	7030	8857	10783	8348
1012	402.0109	28971	C9H15N3O11P2	-H(-)	CDP	28951	27298	28753	24174	31877	29173	29880	24843	32775	23106
1013	402.9949	46719	C9H14N2O12P2	-H(-)	UDP	49197	44954	46664	38290	46818	47492	47001	41649	50073	40976
1014	403.0101	24154	C14H16N2O6S3	-H(-)	Sulfoxone	24871	21766	24307	19068	25932	25576	22370	21464	26437	20449
1015	403.0983	42368	C20H16N6O2S	-H(-)	Glyceryllactopalmitate	39259	65730	40718	35189	44003	41902	39185	35424	44746	33628
1016	403.1555	33272	C25H24O5	-H(-)	Mammeigin	31478	43377	31215	26439	34201	32584	30738	26365	35229	25119
1017	403.1953	22983	C23H32O4S	-H(-)	15beta-Hydroxy-7alpha-mercapto-pregn-4-ene-3,20-dione7-acetate	21052	100257	22868	22629	24858	21974	20685	19392	24463	18962
1018	403.2489	22468	C24H36O5	-H(-)	7a,12a-Dihydroxy-3-oxo-4-cholenoicacid	17657	30356	17716	15019	19408	19063	17318	14741	20024	12751
1019	403.2851	22912	C25H40O4	-H(-)	MG(0:0/22:5(4Z,7Z,10Z,13Z,16Z)/0:0)	15801	20554	15488	12421	18125	15660	14940	14007	18681	10969
1020	404.0926	21525	C18H19N3O6S	-H(-)	Cephaloglycin	20510	25631	19417	17515	20064	20075	20306	17408	21657	18708
1021	404.2188	13447	C21H31N3O5	-H(-)	Lisinopril	8686	17447	7319	5877	7737	7429	7544	5614	8250	6085
1022	404.2522	8323	C17H35N5O6; C24H36O5	-H(-); -H(-) [+1]	FortimicinA; 7a,12a-Dihydroxy-3-oxo-4-cholenoicacid	6241	14653	6564	5580	7339	6335	5936	5572	6907	4820
1023	407.1536	40277	C21H28O6S	-H(-)	BakkenolideD	39392	42482	40629	31670	44917	42296	39567	32605	47340	29417
1024	407.2805	213225	C24H40O5	-H(-)	Cholate	47444	44374	48859	40119	48924	43345	39259	30322	52180	30861
1025	409.1134	7120	C19H22O10	-H(-)	3,4,5-trihydroxy-6-[2-hydroxy-1-(1-oxo-1H-isochromen-3-yl)butoxy]oxane-2-carboxylicacid	4973	27982	5444	4968	5320	4884	4570	5590	4526	4480
1026	409.3108	16573	C28H42O2	-H(-)	Gamma-Tocotrienol	13005	15851	12023	12625	12662	13140	12758	12213	12946	13131
1027	409.3322	5737	C25H46O4	-H(-)	MG(0:0/22:2(13Z,16Z)/0:0)	4595	12946	4639	4395	4890	4866	5171	4426	5788	5749
1028	409.4047	7447	C27H54O2	-H(-)	C27:0	6430	11173	5609	5707	6330	5744	6670	5286	12097	11212
1029	410.2332	3999	C25H33NO4	-H(-)	Etorphine	2528	10989	2756	2604	2839	2873	2655	2403	3615	2570
1030	411.2021	7863	C21H32O8	-H(-)	5-(2,3-Dihydroxy-3-methylbutyl)-4-(3,4-epoxy-4-methylpentanoyl)-3,4-dihydroxy-2-isopentanoyl-2-cyclopenten-1-one	5541	37010	5013	4984	5704	5596	5254	5260	6986	5473
1031	411.2396	6365	C22H36O7; C18H39NO7P	-H(-); -H(-)	GrayanotoxinI; LysoPC(10:0)	4134	36526	3680	3391	3997	4277	3566	3508	6615	4944
1032	411.3479	9037	C25H48O4	-H(-)	MG(0:0/22:1(13Z)/0:0)	7878	47652	6221	6432	6328	6106	5930	5905	7893	7275
1033	412.9828	9073	C15H10O12S	-H(-)	2,6-dihydroxy-3-(3,5,6,7-tetrahydroxy-4-oxo-4H-chromen-2-yl)phenyl]oxidanesulfonicacid	7425	10381	7571	6678	8454	7683	7666	7963	8016	7312
1034	413.1109	6161	C19H18N4O7	-H(-)	Futalosine	4495	16937	4414	4135	4259	4101	4271	4268	4665	4684
1035	413.1969	13623	C24H30O6	-H(-)	Eplerenone	8856	20409	10075	8838	9531	9166	9792	9629	10432	8591
1036	413.2177	8044	C21H34O8	-H(-)	(4R,5S,7R,11x)-11,12-Dihydroxy-1(10)-spirovetiven-2-one12-glucoside	5306	73725	6358	5142	7119	6139	5748	5629	6919	6278
1037	415.092	33343	C15H20N4O8S	-H(-)	O-Carbamoyl-deacetylcephalosporinC	29888	46565	27491	27715	28844	30372	27391	26324	29549	27256
1038	415.3219	5930	C27H44O3	-H(-)	24,25-DihydroxyvitaminD	3870	9578	3166	3192	3183	3095	3472	2624	3239	4003
1039	415.358	9593	C28H48O2	-H(-)	Gamma-Tocopherol	4673	4132	2137	1938	1846	2398	1757	2091	2404	1559
1040	416.9961	12459	C15H14O10S2	-H(-)	3-hydroxy-2-[4-hydroxy-3-(sulfooxy)phenyl]-5-sulfino-3,4-dihydro-2H-1-benzopyran-7-olate	11100	12868	10811	9529	10665	11122	11026	10130	11931	11138
1041	417.1193	6479	C21H22O9	-H(-)	Liquiritin	4601	48177	4483	4522	4086	4705	4026	4322	4945	4094
1042	417.1556	13481	C22H26O8	-H(-)	LirioresinolA	11141	79260	12716	10897	10900	11653	11729	12753	10298	11825
1043	417.3009	10929	C26H42O4	-H(-)	11-Carboxy-alpha-chromanol	2815	9570	3437	3404	4148	3279	3374	3044	3739	2903
1044	417.3372	31189	C27H46O3	-H(-)	7-a,25-Dihydroxycholesterol	24539	27293	22985	22716	22883	23765	23829	24504	23419	22202
1045	419.1338	14838	C21H24O9	-H(-)	2,4,6-Trihydroxydihydrochalcone2-glucoside	11756	73967	10622	10099	11391	10788	10540	10004	12618	10441
1046	419.2069	9243	C23H32O7	-H(-)	Armillane	7045	21540	7894	7212	7828	7350	6848	7020	8206	6390
1047	419.3159	7291	C26H44O4	-H(-)	6-Ethylchenodeoxycholicacid	4587	12656	4348	4282	5166	4255	4195	4061	5113	4822
1048	419.3521	6898	C27H48O3	-H(-)	5-b-Cholestane-3a,7a,12a-triol	5406	7897	4650	4514	4921	5481	4672	4181	5462	4755
1049	421.1131	18472	C20H22O10	-H(-)	Rumexoside	15826	79974	13627	12012	14038	14843	13965	12429	16550	14051
1050	421.2266	33760	C20H38O7S	-H(-)	2-Methylacetophenone	11495	31766	13876	13011	15187	12883	12536	16142	18638	14756
1051	421.405	6886	C28H54O2	-H(-)	C28:1	6057	8505	5794	5428	5747	5569	5652	6003	7748	5964
1052	422.1229	6549	C15H25N3O9S	-H(-)	2-amino-4-({2-[(1-carboxy-1-hydroxy-2-methylpropan-2-yl)sulfanyl]-1-[(carboxymethyl)-C-hydroxycarbonimidoyl]ethyl}-C-hydroxycarbonimidoyl)butanoicacid	5749	17549	4662	4481	4776	4725	4615	4140	5608	5181
1053	422.1519	12180	C26H21N3O3	-H(-)	Oplophorusluciferin	6695	16973	8690	6467	9707	8783	7039	6498	11521	8115
1054	423.1301	9485	C20H24O10	-H(-)	GinkgolideJ	5991	75395	6878	5915	9084	7791	5958	6580	10048	6852
1055	423.14	19385	C19H24N2O9	-H(-)	6-Hydroxymelatoninglucuronide	12932	32314	15899	13432	19891	17335	14511	12763	25178	13605
1056	423.2388	15934	C23H36O7	-H(-)	Pravastatin	4967	26276	4485	4525	4591	4818	4461	4251	5344	4573
1057	423.274	10723	C24H40O6	-H(-)	1b-Hydroxycholicacid	7156	26495	6618	5840	5694	5614	5790	5814	6828	6079
1058	423.4205	7986	C28H56O2	-H(-)	C28:0	7767	12600	7757	6406	7238	7588	7904	7710	8810	8184
1059	425.2175	11768	C22H34O8	-H(-)	Cinnzeylanine	11463	41136	10401	9204	11889	10539	10944	10053	11919	8566
1060	425.306	10150	C28H42O3	-H(-)	13-Hydroxy-gamma-tocotrienol	3728	12115	3742	3779	3457	3889	4014	3672	4623	4056
1061	426.0222	6539	C10H15N5O10P2	-H(-)	ADP	4317	5787	3910	4639	7581	4826	3655	6305	4656	4132
1062	427.0064	4233	C10H14N4O11P2	-H(-)	IDP	3210	4034	3089	2837	3795	3844	3411	2758	3579	3540
1063	427.1243	4619	C19H24O11	-H(-)	6-[2-(carboxymethyl)-3,5-dihydroxy-4-(3-methylbut-2-en-1-yl)phenoxy]-3,4,5-trihydroxyoxane-2-carboxylicacid	2390	16566	3310	3178	2990	2681	2902	2506	3106	3354
1064	427.1968	8826	C21H32O9	-H(-)	Taraxacolide1-O-b-D-glucopyranoside	6614	32045	6635	5311	8024	7373	6984	5919	7828	5762
1065	427.2255	43473	C25H28N6O	-H(-)	Irbesartan	5254	39112	5618	4457	7955	4639	5132	6772	6168	4916
1066	429.1562	9596	C23H26O8	-H(-)	Cubebinone	7037	16572	6723	6141	8189	6132	7556	7216	9050	5746
1067	429.3738	13269	C29H50O2	-H(-)	alpha-Tocopherol	3892	4181	2182	1438	3054	1707	1477	1918	2129	1766
1068	431.1347	41108	C22H24O9	-H(-)	Trichocarposide	34442	110050	37720	35402	37751	37818	35316	34975	40122	33998
1069	431.2284	11151	C21H36O9	-H(-)	Glucosyl(2E,6E,10x)-10,11-dihydroxy-2,6-farnesadienoate	8227	204674	9870	9524	9472	8420	9352	7770	10927	8885
1070	431.3167	8953	C27H44O4	-H(-)	24-Hydroxycalcitriol	4050	10422	3759	3561	3999	3533	4048	3903	4085	4206
1071	431.3529	14267	C28H48O3	-H(-)	13-Hydroxy-gamma-tocopherol	4530	7386	3892	3523	4198	3497	3415	3347	3968	3390
1072	432.2038	11999	C23H31NO7	-H(-)	DextrorphanO-glucuronide	10651	18284	10456	8274	11955	10373	10361	8780	12890	8839
1073	433.3113	6876	C30H42O2	-H(-)	beta-Citraurol	5477	9634	4706	5788	5328	5316	4992	5204	5681	4630
1074	433.3322	12291	C27H46O4	-H(-)	3alpha,7alpha-Dihydroxycoprostanicacid	5295	9346	4781	3953	4866	4797	4602	4131	5995	4364
1075	434.2201	111427	C24H29N5O3	-H(-)	Valsartan	5657	15643	8132	4848	6607	5912	5757	5248	6233	5406
1076	435.2513	6389	C21H41O7P	-H(-)	LysoPA(0:0/18:1(9Z))	2990	14537	3214	3234	3205	3237	3135	2954	3431	3131
1077	435.312	15539	C26H44O5	-H(-)	Varanicacid	6101	15024	4353	4021	4450	5021	4438	4742	8886	7844
1078	435.3476	6296	C27H48O4	-H(-)	5a-Cholestane-3a,7a,12a,25-tetrol	2976	7586	2416	2192	2551	2846	2489	3067	3543	3374
1079	436.2117	4274	C26H31NO5	-H(-)	Lagerstroemine	2755	8245	2424	2626	3198	2591	2757	2677	2070	3113
1080	437.0868	9589	C17H19N4O8P	-H(-)	Riboflavincyclic-4,5-phosphate	7778	19123	8308	8202	8376	8377	8310	8719	8104	8183
1081	437.1975	29160	C26H30O6	-H(-)	1-Hydroxy-3,6,7-trimethoxy-2,8-diprenylxanthone	27017	32707	29762	27553	27688	27112	27746	31277	29515	27691
1082	437.3268	6961	C26H46O5	-H(-)	27-Nor-5b-cholestane-3a,7a,12a,24,25-pentol	4203	21183	3929	3747	4533	3881	4236	4063	4991	3783
1083	438.2621	36093	C20H42NO7P	-H(-)	LysoPE(0:0/15:0)	28838	25818	15715	15335	15725	15647	15418	16860	15324	15740
1084	439.1974	6304	C22H32O9	-H(-)	3-Hydroxy-HT2toxin	4760	25482	4161	4607	4738	4395	4499	4443	4538	5370
1085	439.3211	4716	C29H44O3	-H(-)	13-Hydroxy-alpha-tocotrienol	4040	14856	2434	2262	3021	2935	2748	2065	3690	3198
1086	439.3425	4505	C26H48O5	-H(-)	Momordol	3253	45788	3749	4149	3426	3706	3362	3236	4569	4432
1087	439.3791	9817	C27H52O4	-H(-)	MG(0:0/24:1(15Z)/0:0)	11523	30848	5641	6153	6557	6493	5408	5687	8436	7268
1088	440.1323	3390	C19H27N3O5S2; C19H19N7O6	-H(-); -H(-)	Dofetilide; Folate	2170	11894	2181	2091	2089	2117	1739	1751	2254	1548
1089	441.2858	5424	C24H42O7	-H(-)	Ascorbicacid	2070	41059	2278	2732	2209	2349	1921	1915	2831	2067
1090	441.3009	9450	C28H42O4	-H(-)	(3beta,5alpha,9alpha,22E,24R)-5,9-Epidioxy-3-hydroxyergosta-7,22-dien-6-one	2814	16293	2919	3128	2836	3176	2779	2437	2841	2655
1091	441.3224	5448	C25H46O6	-H(-)	2,3-Diacetoxypropylstearate	4256	163753	3767	3039	3745	4007	3565	2569	4194	4084
1092	442.0171	6486	C10H15N5O11P2	-H(-)	GDP	4029	5935	3791	4208	7081	3238	2931	6426	4161	3390
1093	443.1722	8825	C24H28O8	-H(-)	6-[(3,3-dimethyloxiran-2-yl)methyl]-5-hydroxy-7-methoxy-2-(3,4,5-trimethoxyphenyl)-3,4-dihydro-2H-1-benzopyran-4-one	5993	12285	6570	5627	6610	6458	5547	6923	6398	6040
1094	443.3003	5623	C24H44O7	-H(-)	Stearylcitrate	2526	50274	2685	2750	3413	2724	2606	2903	3376	3078
1095	443.3164	4524	C28H44O4	-H(-)	1-a,24R,25-TrihydroxyvitaminD2	2582	16618	2194	2144	2237	2055	2096	2362	2721	2121
1096	443.3528	6942	C29H48O3	-H(-)	3-beta-Hydroxy-4-beta-methyl-5-alpha-cholest-7-ene-4-alpha-carboxylate	3628	18235	2767	2698	3245	2758	2448	2202	3456	2794
1097	444.312	5273	C27H43NO4	-H(-)	N-Oleoyltyrosine	1838	9951	1629	1595	1668	1739	1413	1225	1876	1746
1098	445.0539	7301	C11H20N4O11P2	-H(-)	CDP-ethanolamine	5852	9216	6070	6409	5990	6064	6219	5661	5474	6490
1099	445.2349	14754	C25H30N6O2	-H(-)	SR49498	6651	27357	6750	6328	7175	6721	6465	5947	8394	6261
1100	445.3322	8400	C28H46O4	-H(-)	13-Carboxy-gamma-tocopherol	4041	10420	3760	3137	3724	3303	3312	3066	4144	3112
1101	445.3687	14284	C29H50O3	-H(-)	13-Hydroxy-alpha-tocopherol	6006	9430	5598	5049	6545	5736	5392	6728	5573	5379
1102	446.0854	155310	C21H19O11	-H(-)	2-{3-[(6-carboxy-3,4,5-trihydroxyoxan-2-yl)oxy]phenyl}-3,5,7-trihydroxy-1__-chromen-1-ylium	144942	149261	128808	125653	126324	137482	131349	126517	134951	130220
1103	447.2407	7705	C18H36N6O5S	-H(-)	Glutathionylaminopropylcadaverine	5202	21019	5305	4795	5699	5086	5461	4418	5636	5708
1104	447.3116	10233	C27H44O5	-H(-)	PorrigeninA	4625	14574	4358	4025	4597	4160	4133	4179	5116	4129
1105	447.3473	9804	C28H48O4	-H(-)	6-Deoxodolichosterone	4835	9860	3767	3673	4378	4226	3340	3905	4385	4002
1106	447.3835	7460	C29H52O3	-H(-)	(3beta,5alpha,6beta,24R)-Stigmastane-3,5,6-triol	4173	7236	4310	4465	4387	4001	4439	3768	4936	4408
1107	448.2446	8880	C23H35N3O6	-H(-)	N-Acetyl-leu-leu-tyr	5238	13582	5347	4684	4852	5040	4973	4367	6143	6720
1108	448.3069	7537	C26H43NO5	-H(-)	Deoxycholicacidglycineconjugate	4715	13493	3639	3860	4003	4532	4062	3402	4434	3689
1109	449.3269	26107	C27H46O5	-H(-)	Coprocholicacid	17886	27966	14977	13713	15949	15006	14129	13777	16739	15777
1110	449.3632	17602	C28H50O4	-H(-)	6-Deoxocastasterone	15754	20773	13894	13098	14357	15615	14634	13355	16076	15189
1111	450.2145	15612	C24H29N5O4	-H(-)	4-Hydroxyvalsartan	11192	20305	10218	9389	10477	10291	9688	9455	11237	12133
1112	452.2782	39263	C21H44NO7P	-H(-)	LysoPE(0:0/16:0)	44444	26268	15252	13116	13895	14220	13823	14002	15867	14593
1113	453.2483	21273	C24H38O8	-H(-)	RhodojaponinIV	16568	44712	16279	13977	17506	16691	15251	14356	18817	15558
1114	453.322	19097	C26H46O6	-H(-)	27-Norcholestanehexol	16985	92424	14871	13974	15064	15267	14422	14265	16702	17577
1115	454.1478	16247	C20H21N7O6	-H(-)	5,10-Methenyltetrahydrofolicacid	14770	23085	12703	12176	14174	13185	12931	12726	14996	13236
1116	455.2085	22627	C26H32O7	-H(-)	Kurarinol	18839	22817	18847	19639	20370	18868	20824	18549	20065	18916
1117	455.218	10267	C25H32N2O6	-H(-)	Vindoline	7247	20236	7559	6670	7797	7009	7050	7605	7930	7051
1118	455.2473	23830	C24H40O6S	-H(-)	Sulfolithocholicacid	6366	19249	6563	5997	5973	5822	6420	5287	7206	5816
1119	455.3167	8469	C29H44O4	-H(-)	CallystatinA	7534	23713	4799	4826	6397	6231	5201	4818	6080	5269
1120	455.353	26055	C30H48O3	-H(-)	Oleanolicacid	10887	47971	4919	4657	5691	5858	4598	4845	6968	5199
1121	457.0786	7963	C22H18O11	-H(-)	Epigallocatechingallate	5602	15475	6206	7116	6458	6503	6394	7245	5980	7001
1122	457.1191	12698	C21H22N4O6S	-H(-)	Raltitrexed	9785	22708	10157	9278	10272	9635	9811	10282	9241	9444
1123	457.223	6901	C26H34O7	-H(-)	HydroxystrobilurinD	4344	15498	3534	3701	3936	3748	3790	3231	3829	3180
1124	457.3317	8051	C29H46O4	-H(-)	(3beta,5alpha,9alpha,22E,24R)-3,5,9-Trihydroxy-23-methylergosta-7,22-dien-6-one	3419	27954	2913	2583	2874	3050	2695	2800	3070	2690
1125	457.3684	6568	C30H50O3	-H(-)	(20S,24E)-20,26-Dihydroxy-24-dammaren-3-one	2423	11813	2203	1706	2206	2203	1727	1952	2004	2153
1126	459.1308	5610	C23H24O10	-H(-)	Wistin	4319	22970	3663	3731	4105	4175	3661	3396	4029	3935
1127	459.3114	6279	C28H44O5	-H(-)	(3beta,5alpha,9alpha,14alpha,22E,24R)-3,5,9,14-Tetrahydroxyergosta-7,22-dien-6-one	3472	21031	2876	3100	3874	3527	2855	2909	3519	3470
1128	459.3267	18067	C32H44O2	-H(-)	all-trans-Carophyllyellow	9518	20541	9952	12764	10874	7292	6060	7877	7871	6000
1129	459.3478	10432	C29H48O4	-H(-)	13-Carboxy-alpha-tocopherol	3766	12961	3437	3839	3715	2792	2704	2793	3716	3108
1130	461.2671	8360	C23H43O7P	-H(-)	1-(11Z,14Z-eicosadienoyl)-glycero-3-phosphate	6130	18346	5606	5761	6114	6175	6155	5446	6969	6409
1131	461.3282	13423	C28H46O5	-H(-)	Dolichosterone	8593	18499	7480	7213	7886	7616	7608	6817	8038	7561
1132	461.3636	23060	C29H50O4	-H(-)	6-Deoxohomodolichosterone	10291	14562	8371	7760	10118	8255	8036	7038	9631	8259
1133	462.117	1058515	C22H23O11	-H(-)	Peonidin-3-glucoside	970130	1011300	912542	866518	905609	930411	921960	880406	1000519	931999
1134	463.3061	9757	C27H44O6	-H(-)	Ecdysone	5824	23473	5144	4855	5273	4955	4916	5195	5864	5955
1135	464.3024	5663	C26H43NO6	-H(-)	Cholylglycine	3045	12287	3290	2369	3019	3239	2702	2566	3154	2555
1136	465.3043	116435	C27H46O4S	-H(-)	Cholesterolsulfate	24963	21175	12101	12517	13533	12822	12179	12044	17372	12726
1137	465.3217	23285	C27H46O6	-H(-)	TetraHCA	7471	31102	5813	4880	5853	5222	4568	5172	6921	5538
1138	465.337	13897	C31H46O3	-H(-)	VitaminK12,3-epoxide	7221	14119	6933	6310	7858	7052	8774	6630	9125	7022
1139	465.3583	8092	C28H50O5	-H(-)	6alpha-Hydroxy-castasterone	5108	14825	4939	4197	4861	5501	4514	4540	5724	4849
1140	465.4674	6455	C31H62O2	-H(-)	C31:0	5547	8419	5550	5034	5534	5652	5347	4974	8211	7145
1141	466.3076	37528	C28H41N3O3; C27H46O4S	-H(-); -H(-) [+1]	Tiropramide; Cholesterolsulfate	9634	9163	5375	4996	5355	5387	4480	5069	6350	4664
1142	466.9664	4544	C9H15N2O14P3	-H(-)	dUTP	4416	5258	3494	3503	4688	4319	4011	4016	4100	3427
1143	467.0833	11549	C20H20O13	-H(-)	Castamollissin	10349	232598	9173	8755	10354	9373	8405	9045	8879	9847
1144	467.2647	6595	C25H40O8	-H(-)	3,17-Androstanediolglucuronide	4897	31790	4142	4505	4094	4624	4075	3924	4956	4107
1145	467.3379	7249	C27H48O6	-H(-)	Scymnol	3621	149100	3926	3599	3396	3347	3068	3452	4359	4616
1146	467.3888	4015	C32H52O2	-H(-)	psi-Taraxasterylacetate	3193	11178	2703	3395	3358	2740	2374	2554	3116	3606
1147	468.2508	7887	C26H35N3O5.	-H(-)	Dimethylaminoethylreserpilinatedihydrochloride	3481	11712	3324	2940	3667	3134	3191	3337	3637	3554
1148	469.129	24455	C28H22O7	-H(-)	3-(3,5-dihydroxyphenyl)-2-(4-hydroxyphenyl)-4-[(E)-2-(4-hydroxyphenyl)ethenyl]-2,3-dihydro-1-benzofuran-5,6-diol	22266	31408	22673	18110	24835	25708	23790	19201	26721	17088
1149	469.3322	6579	C30H46O4	-H(-)	Glycyrrhetinicacid	3164	27669	2564	2274	2456	2298	2012	2256	2859	2287
1150	470.182	7298	C25H29NO8	-H(-)	Hydroxydesmthyldoxepinglucuronide	5178	13291	6346	5417	5487	6495	5788	5978	5170	8450
1151	470.2166	19904	C22H29N7O5	-H(-)	Puromycin	14704	20167	14943	11782	16872	15534	15023	12949	17212	10983
1152	471.174	7254	C20H24N8O6	-H(-)	5-Formiminotetrahydrofolicacid	4734	16488	6085	4562	5486	5518	5823	5345	5758	7157
1153	471.2422	81543	C24H40O7S	-H(-)	Chenodeoxycholicacidsulfate	9516	23239	14844	8682	11450	9990	9757	8283	11716	8219
1154	471.3476	13380	C30H48O4	-H(-)	Maslinicacid	4603	46703	3035	3256	2955	3358	3364	2696	3247	3106
1155	473.1811	12000	C25H30O9	-H(-)	RobustaolA	10307	20590	10930	8094	11119	12432	10561	8093	10821	8730
1156	473.3634	11945	C30H50O4	-H(-)	SoyasapogenolA	7620	14358	7346	5466	9146	7211	6715	6551	9782	7846
1157	475.2336	12869	C26H36O8	-H(-)	Retinoylb-glucuronide	6072	19449	5431	5564	6555	5658	6052	5412	6010	6236
1158	475.3428	9658	C29H48O5	-H(-)	Homodolichosterone	4466	14490	3376	3556	5479	3516	3839	3346	4399	3940
1159	475.3788	4201	C30H52O4	-H(-)	Panaxatriol	2693	6027	2806	2530	2793	2792	3068	2517	3163	2854
1160	477.3217	6185	C28H46O6	-H(-)	Dolicholide	2880	18369	2459	2294	2146	1959	2379	1802	2601	2756
1161	477.3747	5460	C33H50O2	-H(-)	Deterrolstearate	1550	5833	1814	1367	1932	1475	1444	1454	1948	1543
1162	478.2937	7710	C23H46NO7P	-H(-)	LysoPE(0:0/18:1(11Z))	3204	14000	1660	1854	2069	1643	2506	2455	2741	2230
1163	479.2553	10028	C28H36N2O5	-H(-)	Alangicine	11949	14746	4081	3975	4214	4087	3952	3712	4597	4000
1164	479.3369	8209	C28H48O6	-H(-)	Brassinolide	4348	21653	3654	4128	4005	4172	3198	3388	4097	4088
1165	480.168	34794	C27H23N5O4	-H(-)	Pranlukast	28228	26711	35249	27650	38105	37591	33890	30759	38943	26449
1166	480.3095	12493	C23H48NO7P	-H(-)	LysoPC(15:0)	7225	15865	4906	4872	4409	4392	4554	4701	5074	4262
1167	481.1142	11204	C25H22O10	-H(-)	Silibinin	2829	20657	3393	2691	3216	2833	2852	3413	3026	2697
1168	481.2239	8303	C28H34O7	-H(-)	DulciolC	6120	12856	6894	6538	6514	6456	6516	6973	7414	7427
1169	481.244	5457	C25H38O9	-H(-)	11-beta-Hydroxyandrosterone-3-glucuronide	3125	25793	2748	2730	3050	2881	3100	2942	3802	2971
1170	481.3321	5834	C31H46O4	-H(-)	Adlupone	2784	15081	2856	2932	3272	3509	3581	2970	3537	2961
1171	483.2965	6097	C26H44O8; C27H40N4O4	-H(-); -H(-)	GoshonosideF1; CeanothineD	2101	40904	2028	2221	2271	2659	2106	2097	3800	2342
1172	487.1	5695	C14H26N4O11P2	-H(-)	CDP-choline	4096	11925	5248	4784	4810	5320	4403	4715	4699	5587
1173	487.1975	9780	C26H32O9	-H(-)	Terretonin	5793	16008	6675	6625	6102	6839	5928	5463	6462	7309
1174	487.2378	40881	C24H40O8S	-H(-)	7-Sulfocholicacid	34347	43197	32828	32480	31746	35189	33159	33639	33388	32054
1175	487.2541	13488	C24H40O10	-H(-)	alpha-IonolO-[arabinosyl-(1->6)-glucoside	11116	73284	10002	9469	10838	10381	10200	10413	11133	10420
1176	487.3426	9246	C30H48O5	-H(-)	PithedulosideI	4766	18437	3521	2814	3287	3419	2524	2989	4207	2699
1177	489.3581	6697	C30H50O5	-H(-)	BarringtogenolC	3986	10065	2992	2850	2886	3290	2887	2925	3464	2928
1178	490.2629	15970	C27H41NO5S	-H(-)	EpothiloneD	14680	21015	16058	14228	17840	13512	15568	14607	20187	15090
1179	490.2809	41527	C20H41N7O5S	-H(-)	Glutathionylspermine	30259	43106	30107	33935	34321	25651	24633	26727	42835	60335
1180	490.9769	11683	C10H15N4O13P3	-H(-)	2-Deoxyinosinetriphosphate	9335	13704	8463	6973	9923	7813	14130	9785	11553	7797
1181	491.2284	10991	C26H36O9	-H(-)	rac-5,6-Epoxy-retinoyl-beta-D-glucuronide	8521	21780	7955	6979	8461	7872	8079	7906	8323	7774
1182	491.264	19606	C27H40O8	-H(-)	ErinacineP	17751	35690	18704	16777	18053	16904	16946	17889	18631	17536
1183	492.0909	529113	C21H23N3O7S2	-H(-)	MK826	518670	534685	465913	424516	461614	474653	462133	433414	514321	481844
1184	493.2235	9207	C29H34O7	-H(-)	Microlenin	6457	15748	6294	5827	5741	5655	5545	5347	6790	6726
1185	493.2441	7576	C26H38O9	-H(-)	7,11-Bisdeacetylvaltrate7-(3-methylpentanoate)11-(3-hydroxy-3-methylbutanoate)	4899	21391	5052	4503	5580	5334	5160	4808	5282	5351
1186	493.2937	7866	C24H47O8P	-H(-)	PA(8:0/13:0)	7605	16852	4481	4119	4440	4554	4325	4813	5696	4852
1187	493.3168	8700	C28H46O7	-H(-)	MakisteroneB	5562	24743	4017	4246	4361	4339	4015	4296	5221	4591
1188	493.4986	5896	C33H66O2	-H(-)	18-Hydroxy-16-tritriacontanone	4623	6998	5557	4097	4924	4762	5439	4636	6098	6702
1189	494.325	4105	C24H50NO7P	-H(-)	LysoPC(16:0)	2723	12602	2482	2263	2509	2301	2514	1945	2524	2799
1190	495.3323	7906	C28H48O7; C24H51NO7P	-H(-); -H(-)	25-Hydroxy-24-epi-brassinolide; 2-Palmitoylglycerophosphocholine	3570	29144	2413	2438	2573	2389	2822	2769	3780	3316
1191	498.2894	10286	C26H45NO6S	-H(-)	Tauroursodeoxycholicacid	2668	15869	1741	2334	1731	1789	2572	2521	2791	2970
1192	499.3785	2426	C32H52O4	-H(-)	3beta-Hydroxylanostane-7,11-dioneacetate	1859	29745	1422	1583	1605	1510	1372	1406	1654	1630
1193	500.2805	9824	C32H39NO4	-H(-)	Fexofenadine	1443	10008	1688	1533	1327	1175	1270	1239	1288	1359
1194	501.0881	7772	C20H22O15	-H(-)	2-[(3-{4-[(6-carboxy-3,4,5-trihydroxyoxan-2-yl)oxy]-3-methoxyphenyl}prop-2-enoyl)oxy]-3-hydroxybutanedioicacid	5997	9938	5753	6324	6679	6744	5362	6211	7266	8278
1195	501.3221	5995	C30H46O6	-H(-)	Medicagenicacid	5715	15068	1706	2100	2161	1737	1873	2208	2726	1766
1196	503.1614	7315	C18H32O16	-H(-)	Triose	3828	25813	3801	2853	2957	2623	3232	2150	3255	3929
1197	503.2283	5938	C27H36O9	-H(-)	Crocin4	4548	12790	4829	4717	4593	4915	4693	4058	4698	4225
1198	503.3371	5965	C30H48O6	-H(-)	Protobassicacid	3808	12663	2011	2142	1953	1986	1760	1597	2266	1857
1199	504.3095	2787	C25H48NO7P	-H(-)	LysoPE(0:0/20:2(11Z,14Z))	1542	8954	1472	1238	1482	1253	1470	1322	1408	1341
1200	505.3523	5531	C30H50O6	-H(-)	TheasapogenolA	3501	13058	2369	2338	2561	2667	2554	2461	2853	2585
1201	506.3248	3646	C25H50NO7P	-H(-)	LysoPE(0:0/20:1(11Z))	2262	10934	1626	2249	2052	2133	1619	1578	2351	1799
1202	507.369	8599	C30H52O6	-H(-)	FasciculolC	4377	12956	2967	2693	3458	3172	3119	3155	4160	4112
1203	508.3406	4699	C25H52NO7P	-H(-)	LysoPE(0:0/20:0)	2618	11835	2098	2371	1929	1948	2303	1961	2011	1748
1204	509.4573	5574	C32H62O4	-H(-)	Propyleneglycolmono-anddiestersoffatsandfattyacids	4446	31489	3162	2781	2801	2927	3035	2804	2938	3033
1205	511.2707	15264	C30H40O7	-H(-)	3,7,11,15,23-Pentaoxolanost-8-en-26-oicacid	8529	19093	9807	8785	9397	9241	9106	8246	10806	9116
1206	511.3424	4868	C32H48O5	-H(-)	11a,12a-Epoxy-3b-hydroxy-28,13-oleananolide3-acetate	2452	18904	2510	2510	2485	2752	2498	2198	2917	2672
1207	511.3788	4522	C33H52O4	-H(-)	Methyl3b-hydroxy-13(18)-oleanen-28-oate	2016	12692	2038	1883	2194	2138	1839	1793	2348	1988
1208	512.2417	5917	C25H40NO8P	-H(-)	PhoslactomycinB	3411	9266	3970	3948	3780	4109	4448	3665	4945	4763
1209	513.271	6492	C26H42O10	-H(-)	CapsianosideV	4056	30672	4251	4311	3595	4441	3791	3964	4256	4446
1210	514.2843	5536	C26H45NO7S	-H(-)	Taurocholicacid	2080	12286	2012	1857	1908	1731	1978	1775	2362	2138
1211	515.2285	7362	C28H36O9	-H(-)	AustalideA	3360	10232	3322	2813	3596	2806	3107	3548	3325	3043
1212	516.2755	4587	C32H39NO5	-H(-)	TerpendoleK	1873	10175	1746	2025	2121	1812	1832	1930	2063	2017
1213	517.1715	14965	C26H30O11	-H(-)	Lupiwighteonehydrate7-glucoside	13113	26118	12304	10840	12442	12379	11493	10844	14630	11569
1214	517.2079	9207	C27H34O10	-H(-)	Provincialin	8026	16125	7283	6666	6813	7337	7325	6253	7950	7007
1215	517.2441	10619	C28H38O9	-H(-)	AustalideG	7782	16630	6436	6602	7007	7333	7080	6162	6928	7474
1216	517.3165	10512	C30H46O7	-H(-)	Perulactone	8734	19702	6614	6699	6957	6423	6179	6356	7889	6636
1217	517.3895	8629	C32H54O5	-H(-)	GanoderiolC	6608	11794	6064	5573	6085	6147	6588	5636	7044	6023
1218	517.4045	7858	C36H54O2	-H(-)	2-Hexaprenyl-6-hydroxyphenol	5681	8303	5048	4727	5949	5216	5548	5294	5399	6151
1219	519.2036	12287	C30H32O8	-H(-)	Divanillyltetrahydrofuranferulate	11498	20136	10676	9285	9121	10198	10219	9273	10716	18328
1220	519.2226	11624	C27H36O10	-H(-)	Myricanol5-glucoside	11150	21416	9572	9288	10508	10684	9668	9079	10590	10873
1221	519.2597	10970	C28H40O9	-H(-)	WithaperuvinD	9719	22983	8150	8065	9089	9163	8522	8027	9691	9298
1222	519.296	10610	C29H44O8	-H(-)	24,25-Diacetylvulgaroside	9380	24082	8197	9032	9078	8825	9032	7815	9927	8976
1223	519.3316	11429	C30H48O7	-H(-)	CucurbitacinP	9071	24319	7451	6779	8049	8047	8715	7556	8420	8482
1224	519.3695	9006	C31H52O6	-H(-)	CyclopassifloicacidB	8396	15380	7614	7159	7596	7808	7607	7299	8883	8118
1225	520.003	8700	C11H18N5O13P3	-H(-)	6-Thioguanosine-5-O-triphosphate	8784	10164	7264	7390	7695	7322	7693	7471	8224	8008
1226	521.9834	25569	C10H16N5O14P3	-H(-)	GTP	25654	25781	23302	21184	23291	22607	23519	21643	23496	23249
1227	527.0465	80117	C16H22N2O14P2	-H(-)	dTDP-3,4-dioxo-2,6-dideoxy-D-glucose	78252	77719	68963	64038	67280	70017	62395	61973	72625	68733
1228	528.2629	6224	C26H43NO8S	-H(-)	N-[(3a,5b,7b)-7-hydroxy-24-oxo-3-(sulfooxy)cholan-24-yl]-Glycine	4236	12622	4045	3962	4534	4441	4635	4270	4904	3930
1229	528.309	7687	C27H48NO7P	-H(-)	LysoPE(0:0/22:4(7Z,10Z,13Z,16Z))	6157	15396	5663	5686	5936	5864	6027	6481	6651	6683
1230	529.2644	7251	C26H42O11	-H(-)	CinncassiolD2glucoside	5667	26407	5342	5049	6050	5140	5402	5189	6386	5253
1231	529.3034	7715	C28H42N4O6	-H(-)	KukoamineA	5537	41719	6167	5394	5573	5859	5578	5043	6306	5428
1232	529.4625	417235	C35H62O3	-H(-)	Sabadelin	394619	400835	393174	401729	398168	398975	403469	407093	469126	477956
1233	530.1449	20151	C21H29N3O11S; C29H25NO9	-H(-); -H(-)	2-amino-4-({1-[(carboxymethyl)-C-hydroxycarbonimidoyl]-2-{[1-(4,5-dihydroxy-2,3-dimethoxyphenyl)-3-oxopropyl]sulfanyl}ethyl}-C-hydroxycarbonimidoyl)butanoicacid; NeoacrimarineF	16148	21972	16196	16437	15995	17256	17216	18281	15805	17456
1234	533.3122	6197	C30H46O8; C31H42N4O4	-H(-); -H(-)	GanodericacidL; Integerrenine	3755	21089	3982	3699	4320	3733	4164	3829	4931	4488
1235	533.3997	5977	C36H54O3	-H(-)	(3b,24R,25x)-26-Benzoyloxystigmast-5-ene-3-ol	2721	7325	2219	2553	2684	2867	2544	2387	2805	2970
1236	535.3409	4833	C27H53O8P	-H(-)	PA(8:0/16:0)	2531	16619	2259	2009	2628	2130	2820	2307	2406	2309
1237	536.0989	53505	C30H19NO9	-H(-)	DynemicinA	51212	58002	47117	43754	48619	45600	44273	46549	52957	50823
1238	536.5049	4732	C34H67NO3	-H(-)	C16Cer	5286	3060	1514	1475	1342	1376	1393	1222	1684	1888
1239	537.4888	4546	C34H66O4	-H(-)	FAHFA(16:0/9-O-18:0)	3906	35348	2563	2349	3124	3077	2997	2572	3578	3743
1240	539.4314	2688	C32H60O6	-H(-)	TG(8:0/8:0/a-13:0)[rac	2134	19061	2002	1555	1947	1822	1656	1774	2488	1844
1241	540.0539	4159	C15H21N5O13P2	-H(-)	CyclicADP-ribose	6354	4228	2258	2338	2072	2141	2168	2163	2599	1818
1242	541.1345	8554	C27H26O12	-H(-)	Resveratrol4-(6-galloylglucoside)	7799	21950	7350	6744	6914	7329	6853	7106	7487	6862
1243	549.1034	5481	C28H22O12	-H(-)	BLII	4171	10386	5051	5120	4212	4665	3848	4279	4431	4571
1244	551.3044	8011	C22H44N6O10; C30H48O7S	-H(-); -H(-)	Arbekacin; Triterpenoid	2275	10963	1683	2281	1937	2127	1978	1959	2454	2255
1245	551.4674	3140	C34H64O5	-H(-)	DG(15:0/16:1(9Z)/0:0)	2205	26683	2668	2209	2614	2868	2171	2262	3587	3764
1246	558.0642	2308	C15H23N5O14P2	-H(-)	ADP-ribose	2089	4011	2261	1859	1796	1755	1763	1797	2003	1857
1247	561.3434	3284	C32H50O8	-H(-)	Baliospermin	2043	14542	2590	2010	2551	2283	2365	2465	3154	2576
1248	563.0686	7124	C16H26N2O16P2	-H(-)	dTDP-hexose	6266	7648	5901	5287	5536	6388	5318	5598	5515	5873
1249	563.3722	3429	C29H57O8P	-H(-)	PA(8:0/18:0)	2251	9979	2410	2494	2483	2146	2309	2158	2315	2259
1250	563.5044	6245	C36H68O4	-H(-)	FAHFA(18:1(9Z)/12-O-18:0)	3475	14830	2824	2445	3106	2796	2688	2389	3389	3132
1251	565.0479	25810	C15H24N2O17P2	-H(-)	UDP-hexose	23311	25686	20418	19628	21964	21950	21949	21189	25240	20868
1252	566.3276	8307	C37H45NO4	-H(-)	PenitremD	3539	12043	3659	3200	4139	3652	3792	3569	4618	4569
1253	567.4625	3457	C34H64O6	-H(-)	TG(10:0/13:0/8:0)	2546	42796	2507	2521	2713	2219	2515	2074	2742	2718
1254	571.4518	3753	C40H60O2	-H(-)	5,6-Dihydro-5,6-dihydroxy-y,y-carotene	1707	4743	1102	1331	1553	1474	1116	1390	1545	1960
1255	571.4731	4490	C37H64O4	-H(-)	Dieporeticenin	4556	6408	1218	1342	1242	1468	1525	1619	1626	1604
1256	573.4523	12447	C36H62O5	-H(-)	DG(15:0/18:4(6Z,9Z,12Z,15Z)/0:0)	3593	5349	1678	1541	2059	1393	1381	1420	2421	1968
1257	573.4879	3657	C37H66O4	-H(-)	Montecristin	3279	3243	1582	1397	1583	1155	1396	1110	1695	1272
1258	575.1189	6991	C30H24O12	-H(-)	Epicatechin-(2beta->7,4beta->6)-catechin	5652	10169	5630	6342	5685	6632	5749	5485	5356	5883
1259	575.4675	9718	C36H64O5	-H(-)	DG(15:0/18:3(6Z,9Z,12Z)/0:0)	4391	7667	1825	1549	2406	1507	1741	2191	2293	1817
1260	577.4476	3382	C35H62O6	-H(-)	SquamocinK	2428	5859	2200	1865	2030	2206	2089	1953	2358	2374
1261	577.4829	6651	C36H66O5	-H(-)	DG(15:0/18:2(9Z,12Z)/0:0)	3657	12343	2632	2502	3252	3002	2586	2666	3185	3076
1262	579.0271	3509	C15H22N2O18P2	-H(-)	Uridinediphosphateglucuronicacid	2349	4275	2362	2459	2649	2808	2891	2786	3069	2666
1263	579.4984	6213	C36H68O5	-H(-)	DG(15:0/18:1(11Z)/0:0)	4559	20272	3616	3799	3277	4051	3392	3204	4408	4517
1264	580.2838	4032	C23H43N5O12	-H(-)	N3-Acetylapramycin	2363	8424	2264	1969	2336	1935	2398	1938	2759	2537
1265	581.2404	5864	C33H34N4O6	-H(-)	Biliverdin	3727	10493	3929	3533	4090	4616	3660	2992	3998	4576
1266	581.515	10186	C36H70O5	-H(-)	DG(15:0/18:0/0:0)	5886	53951	4387	4034	4665	4990	3901	3517	5375	4819
1267	583.2559	8007	C33H36N4O6	-H(-)	Bilirubin	4930	11158	4515	4499	5390	5037	4426	4553	4951	5161
1268	585.3429	6608	C34H50O8	-H(-)	6,8a-Seco-6,8a-deoxy-5-oxoavermectin2aaglycone	4845	17192	4080	3589	4818	4887	4744	4247	5550	5137
1269	587.2873	12414	C33H40N4O6	-H(-)	D-Urobilin	8679	17054	9365	7372	7479	8182	8557	8015	9687	8186
1270	588.0749	3899	C16H25N5O15P2	-H(-)	GDP-L-fucose	2636	4796	3020	2618	3199	2901	2449	2214	5506	5405
1271	589.303	48645	C33H42N4O6	-H(-)	D-Urobilinogen	9550	18715	9805	6401	6175	6650	5834	6783	7394	7385
1272	590.0794	7041	C17H27N3O16P2	-H(-)	UDP-2-acetamido-2,6-dideoxy-beta-L-talose	6287	8794	6276	6465	6256	5956	5987	6238	7181	6881
1273	591.3186	82337	C33H44N4O6	-H(-)	Mesobilirubinogen	11041	22721	7410	4945	4749	6106	4935	5960	5388	5119
1274	593.3342	132172	C33H46N4O6	-H(-)	L-Urobilin	86292	71694	46465	42373	47893	48430	46478	43602	51607	48504
1275	595.35	115635	C33H48N4O6	-H(-)	L-Urobilinogen	68885	61008	34610	32069	38471	35665	36064	32017	43152	35898
1276	595.4938	40360	C36H68O6	-H(-)	Glyceroltriundecanoate	39855	87792	33577	31281	33286	33823	32258	31460	36841	35173
1277	599.3194	7819	C27H53O12P	-H(-)	1-Stearoylglycerophosphoinositol	5344	18051	5828	5282	5697	5801	4940	5147	5883	5677
1278	601.2019	7315	C25H30N8O10	-H(-)	(6R)-10-Formyltetrahydropteroyldiglutamate	5853	23248	5378	5173	5894	5691	4938	4718	5579	5919
1279	601.4832	7944	C38H66O5	-H(-)	DG(15:0/20:4(5Z,8Z,11Z,14Z)/0:0)	6155	9452	4978	5383	5416	5796	5237	4958	5794	5237
1280	603.4418	17744	C40H60O4	-H(-)	Cycloartanylferulate	12576	19768	12243	11234	11530	12393	11130	11360	12692	11927
1281	604.0699	234774	C16H25N5O16P2	-H(-)	GDP-hexose	262454	176394	245727	217021	163479	248798	164538	154733	180852	232821
1282	605.2236	9723	C30H38O13	-H(-)	Bruceantinol	7437	62966	6720	6353	6720	7434	7086	6477	7604	7463
1283	606.0744	53878	C17H27N3O17P2	-H(-)	UDP-acetyl-hexosamine	50544	49561	44059	41617	46071	47508	46169	44567	51045	45967
1284	610.3618	5289	C33H49N5O6	-H(-)	ZizyphineA	2891	13465	2336	2373	2644	2290	2192	2516	3029	2481
1285	613.3744	10513	C36H54O8	-H(-)	SynaptolepisfactorK1	7529	19503	7231	6465	7659	7565	7288	7079	9373	7491
1286	613.3947	7928	C33H58O10	-H(-)	AntibioticX14889C	7236	32579	6303	6722	7413	6703	7014	6587	7867	7387
1287	616.47	5080	C34H68NO6P	-H(-)	C16CErP	3860	7000	2740	2730	3080	2593	3142	2790	3230	2804
1288	619.2899	2853	C29H49O12P	-H(-)	1-Arachidonoylglycerophosphoinositol	1455	8627	2008	1777	1832	1818	1925	1556	1922	1884
1289	625.3598	3849	C33H54O11	-H(-)	PonasterosideA	2852	20660	1419	948	1409	1257	1152	1205	1956	1446
1290	627.3328	18022	C39H48O7	-H(-)	(3S,5R,6R,6S)-6,7-Didehydro-5,6-dihydro-3,5,6-trihydroxy-13,14,20-trinor-3-oxo-beta,epsilon-caroten-19,11-olide3-acetate	16536	33969	18040	16618	15795	16702	17681	16688	16909	17300
1291	627.4993	6373	C40H68O5	-H(-)	DG(15:0/22:5(4Z,7Z,10Z,13Z,16Z)/0:0)	4398	6591	1117	927	1037	800	775	981	1674	1403
1292	629.5148	14965	C40H70O5	-H(-)	DG(15:0/22:4(7Z,10Z,13Z,16Z)/0:0)	9887	6288	1359	1091	1070	1122	1255	926	1946	1067
1293	644.2414	4539	C25H43NO18	-H(-)	Acarbose	2824	16616	2636	2317	2232	2166	2077	2101	3175	3225
1294	646.6142	1113	C42H81NO3	-H(-)	C24:1Cer	1186	2175	793	756	939	1027	878	698	756	926
1295	648.6293	1646	C42H83NO3	-H(-)	C24Cer	1333	3068	1401	1271	1419	1391	1039	1495	1260	1454
1296	651.4994	5020	C42H68O5	-H(-)	DG(18:2n6/0:0/20:5n3)	4312	4744	815	886	1344	1287	1368	1124	1412	1470
1297	653.5146	24859	C42H70O5	-H(-)	DG(18:2n6/0:0/20:4n6)	21264	14249	6614	6329	7029	7042	7674	6699	7811	7475
1298	655.5304	28770	C42H72O5	-H(-)	DG(20:3n9/0:0/18:2n6)	18684	10816	6761	5904	6469	6063	6094	6542	8226	6809
1299	663.4025	13086	C37H61O8P	-H(-)	PA(14:1(9Z)/20:5(5Z,8Z,11Z,14Z,17Z))	10784	18926	14897	11549	13855	17732	13945	10380	11027	10201
1300	664.2972	2276	C33H47NO13	-H(-)	Natamycin	1376	5494	1269	1499	1536	1591	1393	1423	1750	1781
1301	665.2145	5053	C24H42O21	-H(-)	Glycogen	4038	20292	1934	1670	1686	1910	1887	1750	1763	2225
1302	665.3908	4294	C36H58O11	-H(-)	LucyosideR	1711	16477	1466	1993	1814	2015	2012	1614	2245	2100
1303	679.5454	5156	C48H72O2	-H(-)	Plastoquinone8	3246	6727	2907	3367	2924	3442	2901	3158	3598	3381
1304	687.4034	2688	C39H61O8P	-H(-)	PA(18:4(6Z,9Z,12Z,15Z)/18:4(6Z,9Z,12Z,15Z))	1901	12787	2261	1396	2227	2172	2181	1820	2198	2092
1305	695.5411	4266	C48H72O3	-H(-)	2-Octaprenyl-3-methyl-6-methoxy-1,4-benzoquinone	3709	14768	2563	2380	2468	2493	3331	2383	2818	2837
1306	697.4807	3776	C39H71O8P	-H(-)	PA(14:1(9Z)/22:2(13Z,16Z))	2828	21138	2985	2361	3291	2556	2986	2078	4398	2570
1307	706.1542	7673	C35H31O16	-H(-)	p-CoumaroylvitisinA	6174	7393	7072	7793	8317	7459	7624	8442	6790	7906
1308	711.5366	4943	C48H72O4	-H(-)	2-Octaprenyl-3-methyl-5-hydroxy-6-methoxy-1,4-benzoquinone	6347	9145	1963	1985	1868	1866	1783	1829	1910	1979
1309	712.1497	31273	C30H33O20	-H(-)	Delphinidin3-(6-malonylglucoside)5-glucoside	25605	29384	30313	30814	29628	33005	31620	34563	27396	30333
1310	714.5081	9155	C39H74NO8P	-H(-)	PE(14:0/20:2(11Z,14Z))	8881	12570	6928	6424	6602	7130	6299	6577	8320	7944
1311	716.5226	6653	C39H76NO8P	-H(-)	PC(15:0/16:1(9Z))	6573	8816	5527	4904	5618	5287	5953	4915	5849	6670
1312	718.538	2576	C39H78NO8P	-H(-)	PC(15:0/16:0)	2148	3771	1945	1876	1905	1870	1607	1474	2164	1961
1313	722.5125	1904	C41H74NO7P	-H(-)	PE(18:3(6Z,9Z,12Z)/P-18:1(11Z))	1725	4296	1343	1383	1378	1575	1257	1348	1602	1671
1314	724.5277	1469	C41H76NO7P	-H(-)	PE(18:2(9Z,12Z)/P-18:1(11Z))	1269	5014	1025	1275	1098	1057	1074	1095	1129	1284
1315	726.5442	1615	C41H78NO7P	-H(-)	PE(18:1(11Z)/P-18:1(11Z))	1208	3910	1027	1244	1323	1080	991	1034	1437	1161
1316	726.5528	1609	C41H77NO9	-H(-)	CerebrosideB	1269	5503	1054	1049	988	914	1060	1026	1458	1255
1317	727.5525	3738	C45H76O7	-H(-)	DG(11D3/11D5/0:0)	2805	6562	2750	2743	3199	2832	2861	2420	3333	2882
1318	727.5663	3841	C49H76O4	-H(-)	Ubiquinol8	2370	6477	2639	2349	2303	2528	2584	2373	2853	2443
1319	730.1758	162454	C34H35O18	-H(-)	({6-[(2-{[2-(3,4-dihydroxyphenyl)-7-hydroxy-5-oxo-5H-chromen-3-yl]oxy}-4,5-dihydroxy-6-(hydroxymethyl)oxan-3-yl)oxy]-3,4,5-trihydroxyoxan-2-yl}methyl)[hydroxy(4-hydroxyphenyl)methylidene]oxidanium	151892	166853	183197	187236	175029	178582	184011	189871	163324	179262
1320	738.5084	16980	C41H74NO8P	-H(-)	PC(15:0/18:4(6Z,9Z,12Z,15Z))	16509	19646	13956	13426	13640	14320	13819	13281	15591	14109
1321	741.4421	8966	C39H66O13	-H(-)	Alliosterol1-rhamnoside16-galactoside	6479	19626	5806	5706	6324	5443	5579	6739	6545	6059
1322	748.5285	17603	C43H76NO7P	-H(-)	PE(20:4(5Z,8Z,11Z,14Z)/P-18:1(11Z))	17378	17846	14795	14658	14780	15575	15157	13697	15635	16555
1323	749.3508	10482	C38H50N6O10	-H(-)	beta-Casomorphin(1-6)	9082	14397	9146	9044	8770	8934	9186	8497	10189	8728
1324	750.5442	4672	C43H78NO7P	-H(-)	PE(O-18:1(1Z)/20:4(5Z,8Z,11Z,14Z))	4077	6546	3930	3671	3625	3837	3803	3777	4164	4138
1325	762.5074	1525	C43H74NO8P	-H(-)	PE(16:0/22:6(4Z,7Z,10Z,13Z,16Z,19Z))	811	4509	789	612	727	963	900	731	833	916
1326	766.5389	1643	C43H78NO8P	-H(-)	PC(15:0/20:4(5Z,8Z,11Z,14Z))	1182	4473	1139	960	1161	1046	1133	907	1424	1101
1327	772.5298	2320	C45H76NO7P	-H(-)	PE(22:6(4Z,7Z,10Z,13Z,16Z,19Z)/P-18:1(11Z))	2058	6704	2138	1399	2470	2258	2297	1708	2620	1590
1328	774.545	4165	C45H78NO7P	-H(-)	PE(22:5(4Z,7Z,10Z,13Z,16Z)/P-18:1(11Z))	3466	6133	3192	3046	3589	3642	3394	3174	4024	3553
1329	775.5484	3961	C45H78NO7P; C42H81O10P	-H(-) [+1]; -H(-)	PE(22:5(4Z,7Z,10Z,13Z,16Z)/P-18:1(11Z)); PG(18:0/18:1(11Z))	3385	6543	2956	3158	3267	3550	3147	3312	3571	3339
1330	776.5609	3158	C45H80NO7P	-H(-)	PE(22:4(7Z,10Z,13Z,16Z)/P-18:1(11Z))	2274	4195	2327	2469	2051	2311	2834	2091	2467	2244
1331	777.5643	2691	C45H80NO7P; C42H83O10P	-H(-) [+1]; -H(-)	PE(22:4(7Z,10Z,13Z,16Z)/P-18:1(11Z)); PG(18:0/18:0)	2000	6008	1848	2272	2008	2191	2041	1952	1914	2318
1332	778.575	1979	C45H82NO7P	-H(-)	PE(22:4(7Z,10Z,13Z,16Z)/P-18:0)	1604	3328	1282	1663	1510	1542	1132	1365	1516	1420
1333	784.1497	2899	C27H33N9O15P2	-H(-)	FAD(ox)	2272	3924	2014	2204	2274	2362	2564	2124	2317	2592
1334	786.5282	1937	C42H78NO10P	-H(-)	PS(18:0/18:2(9Z,12Z))	1013	4521	818	1237	1703	1074	1018	1562	1202	968
1335	795.4168	13631	C41H64O15	-H(-)	Diginatin	13040	19304	13421	12604	13161	13403	13842	13780	14220	13330
1336	826.1967	354122	C39H39O20	-H(-)	{[6-({5-[(6-{[(2-carboxyacetyl)oxy]methyl}-3,4,5-trihydroxyoxan-2-yl)oxy]-7-hydroxy-2-(4-oxocyclohexa-2,5-dien-1-ylidene)-2H-chromen-3-yl}oxy)-3,4,5-trihydroxyoxan-2-yl]methyl}[1-hydroxy-3-(4-hydroxyphenyl)prop-2-en-1-ylidene]oxidanium	288490	257663	308545	316828	304510	323461	315028	326794	297256	297831
1337	833.5178	1655	C43H79O13P	-H(-)	PI(16:0/18:2(9Z,12Z))	1182	7221	1046	1217	1061	1278	1477	1112	1391	1585
1338	835.4858	1773	C45H72O14	-H(-)	HebevinosideVII	1470	7979	1427	1640	1392	1346	1450	957	1556	1673
1339	848.1493	15289	C26H42N7O17P3S	-H(-)	3-Methylcrotonyl-CoA	14527	16363	13083	12670	13377	13221	13564	12662	15649	14454
1340	852.6851	1422	C50H96NO7P	-H(-)	PC(24:1(15Z)/P-18:1(11Z))	1356	2514	1309	1345	1334	1113	1162	1542	1370	1233
1341	853.5009	2043	C42H80O13P2	-H(-)	PGP(18:0/18:2(9Z,12Z))	1893	8260	1818	1741	1587	1593	1757	1705	1841	1795
1342	854.6997	1377	C50H98NO7P	-H(-)	PC(24:0/P-18:1(11Z))	1078	2675	1433	1312	1547	1135	1235	1233	1320	1170
1343	883.5351	2460	C47H81O13P	-H(-)	PI(16:0/22:5(4Z,7Z,10Z,13Z,16Z))	2283	7371	2411	2011	2254	2105	2106	1731	2095	2372
1344	885.5491	2192	C47H83O13P	-H(-)	PI(16:0/22:4(10Z,13Z,16Z,19Z))	1969	8738	2090	2070	1961	2015	1773	1809	1837	2035
1345	890.1975	9189	C29H48N7O17P3S	-H(-)	S-2-OctenoylCoA	9344	9881	8325	6998	8503	8552	8900	7286	8619	7901
1346	892.1752	14496	C28H46N7O18P3S	-H(-)	3-Hydroxy-5-methylhex-4-enoyl-CoA	13604	14083	12859	13321	12835	12807	13235	12727	14513	12048
1347	922.1501	25260	C28H44N7O20P3S	-H(-)	3-Oxopimelyl-CoA	21331	20876	27288	29514	26565	27454	26993	27461	23068	25925
1348	930.1911	8151	C31H48N7O18P3S	-H(-)	(1R)-2,2,3-Trimethyl-5-oxocyclopent-3-enyl]acetyl-CoA	6913	8773	8095	8108	8158	7664	8400	8351	7837	7415
1349	942.1554	41149	C31H44N7O19P3S	-H(-)	Feruloyl-CoA	37164	34327	40628	46554	43371	44164	43567	47631	39354	42569
1350	965.4246	9648	C44H70O23	-H(-)	RebaudiosideE	5641	7729	5553	4796	6063	5139	5271	5623	5824	5865
1351	988.2487	13700	C45H49O25	-H(-)	Pelargonidin3-O-[b-D-Glucopyranosyl-(1->2)-[4-hydroxycinnamoyl-(->6)]-b-D-glucopyranoside](E-)5-O-(6-O-malonyl-b-D-glucopyranoside)	12881	19577	18250	19273	18558	19883	16437	17617	20490	23530
