# Supplementary material for: Gut microbiome features associate with immune checkpoint inhibitor response in individuals with non-melanoma skin cancers: an exploratory study
Source: Microbiol Spectr. 2025 Feb 3;13(3):e02559-24. doi: 10.1128/spectrum.02559-24 (PMC11878019; doi:10.1128/spectrum.02559-24)
Supplement: Table S4 — Differential metabolomics in CSCC. [file spectrum.02559-24-s0006.csv]

Metabolite	log2_FC	Pvalue	fdr	t_score	mz	ionIdx	ionTopFormula
Aconitate	0.071028591	0.028954876	1	4.592221728	173.0083	250	C6H6O6
2-Hydroxybiphenyl-2-sulfinate	0.207477021	0.08903822	1	2.285828197	233.0275	463	C12H10O3S
Oxaluricacid	-0.249578867	0.033298718	1	-3.639692455	131.0105	111	C3H4N2O4
Sodiumsalicylate	0.200045339	0.071663124	1	3.35137596	136.0164	127	C7H5O3.
Methylimidazoleaceticacid	-0.090615772	0.005749968	1	-5.815284805	139.0511	132	C6H8N2O2
8-Hydroxy-5,6-octadienoicacid	0.142344906	0.013225278	1	4.416296816	155.0723	189	C8H12O3
Caftaricacid	0.403042591	0.099676985	1	2.142603767	311.0419	739	C13H12O9
alpha-CEHC	0.124755178	0.06728151	1	2.843262434	277.1449	622	C16H22O4
8-(1,2-dihydroxypropan-2-yl)-9-hydroxy-2H,8H,9H-furo[2,3-h]chromen-2-one	0.225532482	0.088477846	1	2.914620857	277.0709	620	C14H14O6
Cucurbicacid	0.181107039	0.058032753	1	2.646927491	211.1335	393	C12H20O3
3,4-Diethylthiophene	-0.100015024	0.073739661	1	-2.49811725	139.0594	133	C8H12S
1-(5-Acetyl-2-hydroxyphenyl)-3-methyl-1-butanone	0.200700877	0.02716513	1	3.443549226	219.1028	420	C13H16O3
3-methyl-4-(sulfooxy)but-2-enoicacid	-0.431474876	0.083323864	1	-3.15920573	194.9971	332	C5H8O6S
Glutarate	-0.3283362	0.058961455	1	-2.629076535	131.0352	112	C5H8O4
5-Hydroxy-2-furoicacid	0.144485124	0.097890637	1	2.301752292	127.0038	96	C5H4O4
Deoxyuridine	0.192371514	0.07350137	1	3.088163858	227.0676	443	C9H12N2O5
N-Acetoxy-IQ	0.302387534	0.051953804	1	3.256012435	255.0887	550	C13H12N4O2
Pyrazinamide	0.162324785	0.058941489	1	3.311614047	122.0352	83	C5H5N3O
Sulcatone	0.166781818	0.072480257	1	2.60636634	125.0972	93	C8H14O
2-(2,6-dihydroxy-3,4-dimethoxycyclohexylidene)acetonitrile	0.120730024	0.02738376	1	3.534555083	212.0919	397	C10H15NO4
Raltitrexed	-0.085260727	0.050246754	1	-2.828482967	457.1191	1122	C21H22N4O6S
Progesterone	0.156035806	0.015734629	1	5.471689545	313.2173	749	C21H30O2
Phosphoglycerate; Diethyldithiophosphate	-0.288379432	0.028080018	1	-3.810863508	184.9857	292	C3H7O7P; C4H11O2PS2
AICAR; 2-O-Acetyl-trans-coutaricacid	0.265688269	0.0164081	1	4.086912027	337.0556	828	C9H15N4O8P; C15H14O9
2(3H)-Benzothiazolethione	0.140366109	0.000177907	0.108078666	14.38785728	165.9794	225	C7H5NS2
Brucine	0.246655488	0.082987147	1	2.781776666	393.1814	992	C23H26N2O4
HexoseP; Oxydeprofos	-0.375645445	0.070428338	1	-3.550579599	259.0224	564	C6H13O9P; C7H17O4PS2
5,6-Dihydro-4-methoxy-6-[2-(4-methoxyphenyl)ethyl]-2H-pyran-2-one	-0.085369333	0.041111821	1	-2.998897672	261.1137	570	C15H18O4
5-(3-Hydroxy-4-acetoxybut-1-ynyl)-2,2-bithiophene	0.219586191	0.075520032	1	2.70844961	291.0148	668	C14H12O3S2
Aloesol7-glucoside	0.205094833	0.075475469	1	2.539092937	395.1351	996	C19H24O9
Starchacetate	0.182205962	0.071212348	1	2.492041761	305.0872	720	C12H18O9
Tetrahydrocorticosterone	0.318487817	0.010562959	1	5.482189363	349.2381	875	C21H34O4
6,11-dihydroxy-3-(hydroxymethyl)-7-(3,4,5-trihydroxyphenyl)-2__,8-dioxatricyclo[7.3.1.0_,__]trideca-1,3,5(13),6,9,11-hexaen-2-ylium	-0.117702977	0.091839674	1	-2.34386308	356.0547	903	C18H13O8
Anthranilate	0.236503837	0.066468598	1	2.566419364	136.0403	128	C7H7NO2
Terretonin	0.160911934	0.008455369	1	4.967343899	487.1975	1173	C26H32O9
CyclocalopinF	0.158201021	0.064415606	1	2.584683461	293.1036	673	C15H18O6
2,3-Butanediolglucoside	0.259498915	0.08385815	1	2.631218758	251.1129	528	C10H20O7
Retinoylb-glucuronide	-0.116327066	0.088876551	1	-2.262105857	475.2336	1157	C26H36O8
3b,15b,17a-Trihydroxy-pregnenone	-0.108040681	0.024609575	1	-3.731500302	347.2226	870	C21H32O4
Carnosol	-0.153993338	0.086211417	1	-2.264912279	329.1755	797	C20H26O4
2-Hexaprenyl-6-hydroxyphenol	-0.16307551	0.072396652	1	-2.63023753	517.4045	1218	C36H54O2
gamma-L-Glutamyl-L-pipecolicacid	0.180267858	0.063574132	1	2.67017778	257.1151	558	C11H18N2O5
Propofolglucuronide	0.296518115	0.093691589	1	2.301085804	353.1605	890	C18H26O7
Arginine	-0.236896665	0.098108944	1	-2.255453097	173.1043	257	C6H14N4O2
20-Carboxy-leukotrieneB4	0.133153048	0.067628494	1	2.488224101	365.1967	929	C20H30O6
3,4,5-trihydroxy-6-{[1-(4-methoxyphenyl)pentan-3-yl]oxy}oxane-2-carboxylicacid	0.338964421	0.05622665	1	2.818943281	369.1564	940	C18H26O8
Glyoxylicacid	-0.444595354	0.000117016	0.108078666	-14.93693639	72.9931	7	C2H2O3
DHAP(8:0); Demethoxyegonol	0.240692607	0.057960424	1	3.120755181	295.0964	683	C11H21O7P; C18H16O4
Deoxyinosine	0.255653047	0.023081397	1	3.616912192	251.0777	526	C10H12N4O4
O-methoxycatechol-O-sulphate	-0.175474378	0.06278106	1	-3.382495734	203.0019	361	C7H8O5S
Allylestrenol	0.067627539	0.096898523	1	2.558044604	299.2379	705	C21H32O
Nookatone	0.241821468	0.049961168	1	3.162657629	217.1599	412	C15H22O
Geranyl3-methylbutanoate	0.109044446	0.079583389	1	2.807088701	237.1859	482	C15H26O2
3,7-Dimethylquercetin	0.229318479	0.02220498	1	3.740395372	329.0669	794	C17H14O7
BLII	0.216973224	0.061326135	1	2.842964387	549.1034	1243	C28H22O12
5a-Androstan-3b-ol	0.202495871	0.070598694	1	2.450751503	275.2381	618	C19H32O
CapsianosideV	0.185059913	0.044319144	1	3.615018551	513.271	1209	C26H42O10
Momordol	0.307226778	0.080461709	1	3.124558759	439.3425	1086	C26H48O5
4-HydroxyaminoquinolineN-oxide	0.186072775	0.008593515	1	5.864003387	175.0516	263	C9H8N2O2
Plastoquinone8	0.198220737	0.036188533	1	3.412429693	679.5454	1303	C48H72O2
9-peroxy-5Z,7E,11Z,14Z-eicosatetraenoate	0.259945516	0.018657513	1	3.843470411	334.2156	818	C20H31O4
2-Hydroxy-22-methyltetracosanoicacid	-0.200999233	0.093150959	1	-2.582735903	397.3684	1004	C25H50O3
3-Hydroxy-1-phenyl-1-heptadecanone	0.366009163	0.021722448	1	3.891898979	345.2804	863	C23H38O2
Ne,Nedimethyllysine	-0.190954857	0.016345881	1	-4.149344324	173.1293	259	C8H18N2O2
Margaroylglycine	0.434107002	0.065318985	1	2.531741957	326.2695	781	C19H37NO3
Formyl-Met; Polyvidone	0.321525389	0.073363313	1	2.733362728	176.0392	268	C6H11NO3S; C6H13NOP2
